# Supplementary material for: Circulating miR-141 and miR-375 are associated with treatment outcome in metastatic castration resistant prostate cancer
Source: Sci Rep. 2020 Jan 14;10:227. doi: 10.1038/s41598-019-57101-7 (PMC6959345; doi:10.1038/s41598-019-57101-7)
Supplement: Supplementary file 4 — Supplementary Dataset 3. [file 41598_2019_57101_MOESM4_ESM.xlsx]

## Sheet: Ark1
			Circulating miR-141 and miR-375 are associated with treatment outcome in metastatic castration resistant prostate cancer A. H. Zedan, P. J. S. Osther, J. Assenholt, J. S. Madsen, T. F. Hansen
ID	Age at dx	PSA at dx	cT	GS at dx	Pathology at dx	EAU risk group	Curative/palliation ttt	Time to mCRPC (month)	PSA at mCRPC	Type of castration	Site if mets	Reason for EOT	Durationof ttt (month)	Duration of follow-up (month)	Duration to RP (month)	Death	Lived with mCRPC (month)	Synchronous cancer
AB002	61.9123	7.9	cT1c	6 (3+3)	Adenocarcinom	1	RARP	105.933	19	Bicalutamid+ LHRH analog	Bone + LN	BP+RP	22.6333	54.6667	22.6333	0	54.8667
AB003	69.7041	111	cT1c	7 (4+3)	Adenocarcinom	3		94.5333	242	Bicalutamid+ LHRH analog	Bone + LN	RP	7.6	54.2333	7.6	1	14.6667
AB004	83.789	91	cT1a	9 (4+5)	Adenocarcinom	3		13.2333	288	LHRH analog	Bone	BP+RP	4.13333	53.9	4.13333	1	7.86667
AB005	56.8082	3.2	cT2c	9 (4+5)	Adenocarcinom	3		7.76667	0.52	LHRH analog	Bone	BP+RP	8.16667	53.5	8.16667	1	11.6
AB007	70.7863	29.6	cT1c	7 (4+3)	Adenocarcinom	3		51.2667	116	Surgical castration	Bone	RP	11.5	53.2333	11.5	1	30.2667
AB009	65.6904	36.4	cT2a	8 (4+4)	Adenocarcinom	3		46.5667	120	Surgical castration	Bone + LN	BP+RP	3.73333	53.4	3.73333	1	32.1333
AB011	70.7562	128	cT2a	8 (4+4)	Adenocarcinom	3		57.8333	7.4	Bicalutamid+ LHRH analog	Bone	SE	2.1	52.3333		0	52.9667
AB012	65.9397	57	cT2a	8 (3+5)	Adenocarcinom	3		52.7667	37	Bicalutamid+ LHRH analog	Bone	RP	3.83333	49.7667	3.83333	1	45.9333
AB015	75.0329	4.5	cT1c	7 (4+3)	Adenocarcinom	2		31.2333	15	Bicalutamid+ LHRH analog	Bone	RP	1.9	49.3333	1.9	1	7.66667	Lung cancer
AB016	63.6986	146	cT2a	9 (5+4)	Adenocarcinom	3		60.9	21	Bicalutamid+ LHRH analog	Bone	BP+ died	31.1667	49.3333		1	31.9667	Testes and liver cancer
AB018	67.3753	32	cT3	8 (3+5)	Adenocarcinom	3		33.1	74	Bicalutamid+ LHRH analog	Bone + LN	BP+RP	8.06667	47.3333	8.06667	1	22.1
AB020	53.5671	18.8	N/A	7 (3+4)	Adenocarcinom	2		159.733	101	Bicalutamid+ LHRH analog	LN		26.9	46.4		1	37.8667
AB022	69.726	50	cT2a	8 (3+5)	Adenocarcinom	3		31.5667	8.6	Bicalutamid+ LHRH analog	Bone	BP+RP	15.3333	45	15.3333	1	36.3333
AB023	68.6685	1008	cT2a	8 (4+4)	Adenocarcinom	3		32.3	53	Bicalutamid+ LHRH analog+ surgical castration	Bone		45	45		0	46.7667	Colon cancer
AB024	81.9479	723	cT3	8 (4+4)	Adenocarcinom	3		12.5333	275	Bicalutamid+ LHRH analog	LN	BP+RP	2.9	44.8667	2.9	1	12.5333
AB025	61.7973	79	N/A	N/A	Adenocarcinom	3		23.8333	68	Surgical castration	Bone	BP+RP	8.43333	44.8	8.43333	1	21.4667
AB026	68.4877	957	N/A	8 (3+5)	Adenocarcinom	3		8.5	125	Bicalutamid+ LHRH analog	Bone	BP+RP	7.6	44.7667	7.6	1	19.1667
AB029	71.9589	37	cT2c	7 (3+4)	Adenocarcinom	3		28.4	116	Bicalutamid+ LHRH analog	Bone + LN	BP+RP	8.53333	43.8333	8.53333	1	26.3333
AB031	67.611	50	N/A	7 (3+4)	Adenocarcinom	3	RT	83.7333	40	Bicalutamid+ LHRH analog	Bone + LN	BP+RP	14.1	39.5	14.1	1	35.8333	Colon cancer
AB032	80.663	974	cT3	9 (4+5)	Adenocarcinom	3		49	334	LHRH analog+ surgical castration	Bone	BP+SE	15.8	38.2667		1	26.8667
AB033	63.8384	159	cT1c	8 (4+4)	Adenocarcinom	3		40.9333	55	Bicalutamid+ LHRH analog	LN		37.8667	37.8667		0	38.7333
AB035	65.9616	11.1	cT1c	7 (3+4)	Adenocarcinom	2	RT	118.167	142	Bicalutamid+ LHRH analog	Bone	BP	36.2	36.2		0	36.4
AB036	62.6192		N/A	10 (5+5)	Adenocarcinom	3	RT	155.467	26	Bicalutamid+ LHRH analog	Bone		34.1	34.1		0	34.8
AB038	67.7589	42	cT2b	9 (4+5)	Adenocarcinom	3		82.2	100	Bicalutamid+ LHRH analog	Bone + LN	SE	0	31.4667		1	11.0333
AB039	62.5699	23.9	cT2a	9 (4+5)	Adenocarcinom	3		89.2	20	Bicalutamid+ LHRH analog+ surgical castration	Bone	BP	31.3	31.3		0	32.1667
AB040	77.2137	319	cT4	8 (4+4)	Adenocarcinom	3		40.5333	111	LHRH analog	Bone + LN	BP+RP	1.86667	31	1.86667	1	27.6667
AB041	72.5507	172	cT4	9 (5+4)	Adenocarcinom	3		7.33333	24	LHRH analog	Bone	BP+RP	11.2667	30.8333	11.2667	0	31.2333	Malignant melanoma
AB042	63.1014	113	cT2a	7 (3+4)	Adenocarcinom	3		53	31	LHRH analog	Bone + LN	SE	1.1	28.0333		0	28.4333
AB043	80.7699	1000	cT3	8 (4+4)	Adenocarcinom	3		11.4	388	Bicalutamid+ LHRH analog	Bone+lung	BP+SE	5.66667	28.0333		1	17.1667
AB044	62.0027	12.6	cT2b	7 (4+3)	Adenocarcinom	2		107.733	24	LHRH analog	Bone + LN	BP	27.7333	27.7333		0	27.8
AB046	80.6466	244	cT2a	7 (4+3)	Adenocarcinom	3		34.3667	13	LHRH analog+ surgical castration	Bone	SE	1.93333	26.1667		1	24.3333
AB047	56.8493	174	cT3	9 (4+5)	Adenocarcinom	3		29.9333	29	Bicalutamid+ LHRH analog	Urinary bladder	BP	25.9667	25.9667		0	27.2	Urothelial cancer
AB048	67.8986	296	cT2a	9 (4+5)	Adenocarcinom	3		40.2	34	Bicalutamid+surgical castration	Bone		25.7	25.7		0	25.9
AB049	75.6082	81	N/A	7 (3+4)	Adenocarcinom	3		83.8667	81	LHRH analog	Bone	SE	6.5	25		0	25.9
AB050	61.2247	1000	cT4	7 (4+3)	Adenocarcinom	3		30.7667	2	Bicalutamid+surgical castration	Bone	BP	24.7667	24.7667		0	24.9667	Thyroid cancer
AB051	70.2137	4.3	cT2c	7 (4+3)	Adenocarcinom	3		115.233	2.9	LHRH analog	Bone	SE	0.933333	24.0667		0	24.7667
AB052	60.4	134	cT2c	8 (3+5)	Adenocarcinom	3		55.4	23	Bicalutamid+ LHRH analog	Bone	BP	24	24		0	24.2333
AB053	69.0247	15	cT3	7 (3+4)	Adenocarcinom	3		105.333	108	LHRH analog	Bone	BP+RP	4.96667	23.8333	4.96667	1	15.6
AB055	65.4438	21	cT3	8 (3+5)	Adenocarcinom	3		35.9333	10	LHRH analog	Bone	BP	21.9667	21.9667		0	23.1667
AB057	69.2548	47	N/A	7 (4+3)	Adenocarcinom	3		28.7667	26	Bicalutamid+ LHRH analog	Bone		22.3667	22.3667		0	22.6333
AB058	69.789	5.4	cT3	9 (4+5)	Adenocarcinom	3		37.1333	18	Bicalutamid+ LHRH analog	Bone		21.9	21.9		0	22.6
AB059	81.7836	69	cT4	7 (4+3)	Adenocarcinom	3		28.0667	40	Bicalutamid+surgical castration	Bone		17.1667	20.6		1	17.3333
AB060	74.5342	112	cT3	9 (4+5)	Adenocarcinom	3		26.6	6.3	Surgical castration	LN		20.0667	20.0667		0	20.1
AB061	68.9781	14	cT2a	7 (4+3)	Adenocarcinom	2	RT	80.0333	13	Bicalutamid+ LHRH analog	Bone	RP	6.06667	18.9333	6.06667	1	19.4667
DB002	66.411	213	cT2a	7 (4+3)	Adenocarcinom	3		3.96667	2509	Bicalutamid+ LHRH analog	Bone+LN	8 serier	7.3	76.8333	7.3	1	27.1667
DB003	68.7781	183	cT2b	7 (3+4)	Adenocarcinom	3		84.0333	1399	Bicalutamid+ LHRH analog	Bone+ liver + LN	Progression efter 7 deries	5.6	76.1333	5.6	1	29.2667
DB004	69.5562	1759	cT3	8 (4+4)	Adenocarcinom	3		14.5	406	Bicalutamid+ LHRH analog	Bone	progression biokemisk after 3 aeries	3.36667	76.1333	3.36667	1	15.2
DB005	62.6055	6482	cT2c	8 (4+4)	Adenocarcinom	3		33.4667	779	Bicalutamid+ LHRH analog	Bone+ LN	8 series	8.2	75.2	8.2	1	29.7
DB008	69.6164		cT4	N/A	Adenocarcinom	3		22.5667	10	Bicalutamid+ LHRH analog	Bone+ LN	SE	2.33333	71.4667		1	18.1333
DB009	69.7288	120	cT1b	9 (4+5)	Adenocarcinom	3		131.4	154	Bicalutamid+ LHRH analog	Bone	SE	2.33333	70.7667		1	16.9667
DB011	68.2521	28	N/A	6 (3+3)	Adenocarcinom	3		110.067	311	Bicalutamid+ LHRH analog	LN	SE	1	67.5		1	19.5
DB012	67.5726	208	N/A	N/A	Adenocarcinom	3		141.5	518	Bicalutamid+ LHRH analog	Bone	progression after 4 series	2.86667	70.7667	2.86667	1	5.3
DB013	51.7589	63	N/A	7 (3+4)	Adenocarcinom	3		106.267	470	Bicalutamid+ LHRH analog+ surgical castration	Bone	8 sereis	12.1	70.2667	12.1	1	41.7
DB014	61.537	47	cT3b	7 (3+4)	Adenocarcinom	3		136.6	406	Bicalutamid+ LHRH analog	Bone	8 series	9.66667	69.1333	9.66667	0	75.6
DB015	63.3452	94	N/A	9 (5+4)	Adenocarcinom	3		9.6	55	Bicalutamid+ LHRH analog	Bone	SE	2.13333	69.1333		1	17.5333	palnocellulært karcinom skin
DB016	58.6658	10.6	cT3	7 (3+4)	Adenocarcinom	3	RT	97.1	182	Bicalutamid+ LHRH analog	Bone+ LN	SE	2.1	68.4667		1	22.4333
DB017	70.5014	64	N/A	10 (5+5)	Adenocarcinom	3		3.83333	17	Bicalutamid+ LHRH analog	Bone+ LN	8 serie	5.5	68.8	5.5	1	10.8333
DB018	73.3123	89.6	N/A	9 (4+5)	Adenocarcinom	3		43.6667	197	Bicalutamid+ LHRH analog	Bone+Liver+LN	Progression after 4 series	2.93333	68.3333	2.93333	1	15.4667
DB020	63.5288	505	cT2b	8 (3+5)	Adenocarcinom	3		46.0333	26	Bicalutamid+ LHRH analog	Bone	SE	3.16667	67.6333		1	27.9
DB021	76.274	6011	N/A	9 (4+5)	Adenocarcinom	3		47.2	65	Bicalutamid+surgical castration	Bone	SE	3.73333	67.4		0	68.1
DB022	67.8466	1220	N/A	N/A	Adenocarcinom	3		17.7	18	Bicalutamid+surgical castration	Bone	8 series	15.4	67.5	15.4	0	68.4333
DB023	75.811	32.8	cT3	7 (3+4)	Adenocarcinom	3		53.3667	765	Bicalutamid+ LHRH analog+ surgical castration	Bone+Liver+LN	Død	3.43333	65.5333		1	4.5
DB024	62.6329	22.5	N/A	9 (5+4)	Adenocarcinom	3	RT	54.0667	191	Bicalutamid+ LHRH analog	Bone	progression after 6 series	6.73333	65.8667	6.73333	1	17.2333	Hodgekin lymphom and CMML
DB025	75.4055	158	cT3	9 (4+5)	Adenocarcinom	3		14.9667	157	Bicalutamid+ LHRH analog	Bone+LN	SE + progression after 7 series	4.96667	64.5	4.96667	1	16
DB026	66.3205	515	cT2c	8 (4+4)	Adenocarcinom	3		26.6333	959	Bicalutamid+ LHRH analog	Bone+LN	8 serier	7.73333	64	7.73333	1	26.9
DB028	71.5589	28	cT2c	7 (3+4)	Adenocarcinom	3		67.6	73	Bicalutamid+ LHRH analog	Bone	8 series	8.66667	59.9667	8.66667	0	62.4
DB029	66.211	2000	cT3	7 (4+3)	Adenocarcinom	3		8.06667	1382	Bicalutamid+ LHRH analog	Bone	8 serie	8.6	54.2	8.6	1	21.8333
DB030	76.4712	43	cT3	9 (4+5)	Adenocarcinom	3		24.9333	56	Bicalutamid+ LHRH analog	Bone	progression after 5 series	2.33333	51.8	2.33333	1	21.6667
DB034	72.3726	1000	N/A	9 (5+4)	Adenocarcinom	3		9.06667	1220	Bicalutamid+ LHRH analog	Bone	8 serie	8.3	43.0333	8.3	1	12.0667
DB035	57.3507	7.1	cT2b	7 (3+4)	Adenocarcinom	2	RT	111.533	160	Bicalutamid+ LHRH analog	Liver	8 serie + progression	5.6	44.3333	5.6	1	36.0333
DB037	76.874	50	cT2c	9 (4+5)	Adenocarcinom	3		20.6333	15	Surgical castration	Bone+Liver+LN	8 serie	8.86667	39.8667	8.86667	1	19.8667
DB039	55.5534	487	N/A	8 (4+4)	Adenocarcinom	3		16.6333	22	LHRH analog	Bone	8 series + progression	6.33333	37.8667	6.33333	1	13.8333
DB044	62.7808	112	cT3	9 (4+5)	Adenocarcinom	3		10.5	23	LHRH analog	Bone+LN	8 series	29.8333	31.0333	29.8333	0	31.7
DB045	75.8521	45	cT2a	7 (3+4)	Adenocarcinom	3		23.4	62	Bicalutamid+ LHRH analog	Bone	8 series	6.33333	30.8333	6.33333	0	31.7
DB047	59.5288	4.3	cT3	9 (5+4)	Adenocarcinom	3		10.0667	21	Surgical castration	Bone	SE	0	28.4667		1	12.6333
DB052	78.3205	269	cT4	9 (4+5)	Adenocarcinom	3		15.4333	47	LHRH analog	Bone+LN	8 sereis	15.1333	29	15.1333	0	29.4
DB055	80.9973	38	cT3	8 (4+4)	Adenocarcinom	3		16.8667	29	Bicalutamid+ LHRH analog	Bone+Liver+LN	8 series	9.26667	28.2333	9.26667	1	10.5333
DB057	65.5068	640	N/A	10 (5+5)	Adenocarcinom	3		20.5	11	LHRH analog+ surgical castration	Bone	8 series	11.7	27.5667	11.7	0	27.7667
DB063	77.9178	8.5	cT2b	7 (4+3)	Adenocarcinom	2		9.66667	11	LHRH analog	Bone	progression efter 2 series	2.73333	25.2333	2.73333	1	3.7	palnocellulært karcinom skin
DB068	67.6192	11	cT2a	7 (4+3)	Adenocarcinom	2	RT	42.0333	70	Bicalutamid+ LHRH analog+ surgical castration	Bone + LN	Progression after 5 series	5.03333	24.2333	5.03333	1	10
DB070	69.1288	249	N/A	7 (4+3)	Adenocarcinom	3		27.0667	5.8	LHRH analog	Bone + LN	8 series	23.6	23.6		0	24.2333	Clear cell adenocarcinom renal cancer
DB085	65.6027	8.3	cT3	9 (4+5)	Adenocarcinom	3		18.2	10	LHRH analog	Bone	8 series	5.9	13.6333	5.9	1	9.03333
DB087	66.663	53	cT3	7 (4+3)	Adenocarcinom	3		9.33333	33	LHRH analog	Bone	8 serie	6.76667	13.7333	6.76667	1	13.6667
DB088	73.8849	95	cT3a	9 (4+5)	Adenocarcinom	3		23.5667	51	LHRH analog	Bone	10 series	12.1333	13.4	12.1333	0	13.7667
