# Supplementary material for: Circulating miR-141 and miR-375 are associated with treatment outcome in metastatic castration resistant prostate cancer
Source: Sci Rep. 2020 Jan 14;10:227. doi: 10.1038/s41598-019-57101-7 (PMC6959345; doi:10.1038/s41598-019-57101-7)
Supplement: Supplementary file 5 — Supplementary Dataset 4. [file 41598_2019_57101_MOESM5_ESM.xlsx]

## Sheet: Final data
		Circulating miR-141 and miR-375 are associated with treatment outcome in metastatic castration resistant prostate cancer A. H. Zedan, P. J. S. Osther, J. Assenholt, J. S. Madsen, T. F. Hansen
Sample		External controls (Ct)		External controls (Linear)		Internal controls (Ct)		Internal controls (linear)		For normalization		Hemolysis index	TARGETS (Ct)					TARGETS (linear)					TARGETS (normalized)
		Cel-mir-39	UniSp4	Cel-miR39	UniSp4	miR17	miR191	miR17	miR191	Gnm	var	A414	miR125	miR141	miR221	miR375	miR93	miR125	miR141	miR221	miR375	miR93	miR125	miR141	miR221	miR375	miR93
1	AB003-1	26.26	33.04	-7.90505	-9.94603	35.43	33.85	-10.6655	-10.1899	-10.4277	0.0565554	0.1155	32.43	35.43	31.97	35.6	31.99	-9.7624	-10.6655	-9.62393	-10.7167	-9.62995	0.665276	-0.237814	0.80375	-0.288989	0.797729
2	AB002-1	27.41	33.39	-8.25123	-10.0514	42.69	Undetected	-12.851	Undetected	Undetected	Undetected	0.1485	32.41	Undetected	34.64	37.96	33.23	-9.75638	Undetected	-10.4277	-11.4271	-10.0032	Undetected	Undetected	Undetected	Undetected	Undetected
3	AB004-1	26.93	30.5	-8.10674	-9.18141	34.05	33.32	-10.2501	-10.0303	-10.1402	0.0120727	0.097	32.34	33.58	32.14	33.89	32.1	-9.73531	-10.1086	-9.6751	-10.2019	-9.66306	0.404885	0.0316081	0.465091	-0.0617111	0.477133
4	AB002-2	27	30.82	-8.12781	-9.27774	31.36	31.34	-9.4403	-9.43428	-9.43729	9.06191e-06	0.1815	34.22	34.66	30.56	35.73	28.51	-10.3012	-10.4337	-9.19948	-10.7558	-8.58237	-0.863956	-0.996409	0.237814	-1.31851	0.854925
5	AB005-1	26.8	29.01	-8.0676	-8.73288	30.06	31.15	-9.04896	-9.37708	-9.21302	0.0269161	0.0985	33.89	33.85	30.24	32.72	28.01	-10.2019	-10.1899	-9.10315	-9.8497	-8.43185	-0.988884	-0.976842	0.109876	-0.636678	0.781173
6	AB009-1	26.78	29.64	-8.06158	-8.92253	29.55	30.98	-8.89544	-9.32591	-9.11067	0.0463267	0.0925	33.13	33.19	30.3	33.1	27.22	-9.97312	-9.99119	-9.12121	-9.96409	-8.19404	-0.862451	-0.880513	-0.010536	-0.85342	0.916636
7	AB003-2	26.52	31.5	-7.98332	-9.48244	31.97	31.51	-9.62393	-9.48546	-9.55469	0.00479375	0.1295	35.32	34.97	30.83	35.52	29.1	-10.6324	-10.527	-9.28075	-10.6926	-8.75997	-1.07769	-0.972327	0.273937	-1.13789	0.794719
8	AB007-1	26.92	31.58	-8.10373	-9.50653	32.18	31.89	-9.68715	-9.59985	-9.6435	0.00190527	0.1345	34.43	34.08	33.3	33.73	30.99	-10.3645	-10.2591	-10.0243	-10.1537	-9.32892	-0.720967	-0.615606	-0.380803	-0.510246	0.314576
9	AB004-2	26.69	30.09	-8.03449	-9.05799	33.07	32.69	-9.95506	-9.84067	-9.89787	0.00327135	0.1075	34.04	35.27	31.69	34.08	30.61	-10.2471	-10.6173	-9.53964	-10.2591	-9.21453	-0.349195	-0.719462	0.358226	-0.361236	0.683338
10	AB005-2	26.34	31.48	-7.92913	-9.47642	31.28	32.12	-9.41622	-9.66908	-9.54265	0.0159852	0.1285	33.75	36.44	32.9	36.21	30.06	-10.1598	-10.9695	-9.90389	-10.9003	-9.04896	-0.617111	-1.42688	-0.361236	-1.35765	0.493689
11	AB009-2	26.61	31.45	-8.01041	-9.46739	32.37	31.45	-9.74434	-9.46739	-9.60587	0.019175	0.0835	34.77	36.49	32.13	37.02	29.98	-10.4668	-10.9846	-9.67209	-11.1441	-9.02488	-0.860946	-1.37872	-0.0662266	-1.53826	0.580988
12	AB011-1	27.58	31.17	-8.30241	-9.3831	29.88	31.31	-8.99478	-9.42525	-9.21001	0.0463267	0.1955	33.3	34.92	30.46	33.67	28.33	-10.0243	-10.512	-9.16937	-10.1357	-8.52818	-0.814286	-1.30195	0.040639	-0.925667	0.681833
13	AB007-2	27.34	30.44	-8.23016	-9.16335	32.78	32.92	-9.86776	-9.90991	-9.88884	0.000444033	0.1105	34.39	32.33	32.55	30.52	30.83	-10.3524	-9.7323	-9.79853	-9.18744	-9.28075	-0.463586	0.156536	0.090309	0.7014	0.608081
14	AB011-2	26.93	32.04	-8.10674	-9.645	32.21	32.35	-9.69618	-9.73832	-9.71725	0.000444033	0.305	33.53	36.89	33.42	35.77	29.15	-10.0935	-11.105	-10.0604	-10.7678	-8.77502	-0.376287	-1.38775	-0.343174	-1.05059	0.942224
15	AB009-3	26.84	33.55	-8.07965	-10.0996	34.54	35.33	-10.3976	-10.6354	-10.5165	0.0141388	0.1365	33.66	34.91	34.86	35.46	30.88	-10.1327	-10.509	-10.4939	-10.6745	-9.29581	0.383813	0.00752575	0.0225772	-0.158041	1.22068
16	AB012-1	26.79	35.68	-8.06459	-10.7408	39.27	36.51	-11.8214	-10.9906	-11.406	0.172575	0.1065	34.83	Undetected	41.87	36.86	34.23	-10.4849	Undetected	-12.6041	-11.096	-10.3043	0.921152	Undetected	-1.1981	0.310061	1.10177
17	AB015-1	28.54	29.87	-8.5914	-8.99177	30.98	31.73	-9.32591	-9.55168	-9.4388	0.0127433	0.1625	33.18	35.72	31.81	32.84	29.87	-9.98818	-10.7528	-9.57576	-9.88583	-8.99177	-0.54938	-1.314	-0.136969	-0.44703	0.44703
18	AB004-4	26.83	36.76	-8.07663	-11.0659	42.97	36.62	-12.9353	-11.0237	-11.9795	0.913497	0.0925	34.31	35.81	36.55	Undetected	36.62	-10.3283	-10.7799	-11.0026	Undetected	-11.0237	1.65115	1.1996	0.976842	Undetected	0.95577
19	AB011-3	26.37	32.07	-7.93816	-9.65403	32.97	33.13	-9.92496	-9.97312	-9.94904	0.000579962	0.419	33.47	Undetected	34.74	36.93	30.39	-10.0755	Undetected	-10.4578	-11.117	-9.1483	-0.126433	Undetected	-0.508741	-1.168	0.80074
20	AB009-4	27.01	36.07	-8.13082	-10.8582	36.45	Undetected	-10.9725	Undetected	Undetected	Undetected	0.146	35.51	Undetected	Undetected	Undetected	37.42	-10.6896	Undetected	Undetected	Undetected	-11.2645	Undetected	Undetected	Undetected	Undetected	Undetected
21	AB016-1	27.16	33.38	-8.17597	-10.0484	33.89	33.3	-10.2019	-10.0243	-10.1131	0.00788612	0.12	33.52	Undetected	36.03	37.95	33.4	-10.0905	Undetected	-10.8461	-11.4241	-10.0544	0.0225772	Undetected	-0.733008	-1.31099	0.0587008
22	AB005-3	27.66	36.02	-8.32649	-10.8431	36.1	34.2	-10.8672	-10.2952	-10.5812	0.0817837	0.253	33.79	Undetected	36.19	35.94	35.54	-10.1718	Undetected	-10.8943	-10.819	-10.6986	0.409401	Undetected	-0.313071	-0.237814	-0.117402
23	AB012-2	27.35	36.76	-8.23317	-11.0659	35.49	37.57	-10.6836	-11.3097	-10.9966	0.0980136	0.132	34.33	35.96	37.34	Undetected	37.26	-10.3344	-10.825	-11.2405	Undetected	-11.2164	0.662266	0.171587	-0.243834	Undetected	-0.219752
24	AB016-2	28.84	35.68	-8.68171	-10.7408	33.88	35.35	-10.1989	-10.6414	-10.4202	0.0489547	0.1705	35.99	Undetected	35.48	Undetected	31.64	-10.8341	Undetected	-10.6805	Undetected	-9.52459	-0.413916	Undetected	-0.260391	Undetected	0.895564
25	AB015-2	28.36	36.3	-8.53721	-10.9274	44.09	37.89	-13.2724	-11.406	-12.3392	0.870849	0.142	35.53	Undetected	36.32	34.99	35.15	-10.6956	Undetected	-10.9334	-10.533	-10.5812	1.64362	Undetected	1.40581	1.80618	1.75802
26	AB018-1	27.8	35.62	-8.36863	-10.7227	41.34	36.47	-12.4446	-10.9786	-11.7116	0.537301	0.098	35.35	Undetected	Undetected	36.99	33.89	-10.6414	Undetected	Undetected	-11.1351	-10.2019	1.07016	Undetected	Undetected	0.576472	1.50967
27	AB015-3	27.74	33.24	-8.35057	-10.0062	34.49	34.01	-10.3825	-10.238	-10.3103	0.00521966	0.116	34.58	36.19	36.33	29.94	32.05	-10.4096	-10.8943	-10.9364	-9.01284	-9.64801	-0.0993399	-0.583998	-0.626142	1.29744	0.662266
28	AB020-1	26.77	30.3	-8.05857	-9.12121	29.1	29.65	-8.75997	-8.92554	-8.84276	0.00685307	0.154	33.95	34.4	30.57	35.23	27.49	-10.22	-10.3554	-9.20249	-10.6053	-8.27531	-1.37721	-1.51268	-0.359731	-1.76253	0.567442
29	AB003-3	26.92	31.1	-8.10373	-9.36203	32.59	31.85	-9.81057	-9.58781	-9.69919	0.0124057	0.1095	34.84	35.35	32.23	35.74	30.8	-10.4879	-10.6414	-9.7022	-10.7588	-9.27172	-0.788699	-0.942224	-0.0030103	-1.05963	0.427463
30	AB018-2	27.13	34.47	-8.16694	-10.3765	34.82	34.3	-10.4819	-10.3253	-10.4036	0.00612585	0.0785	38.76	36.7	36.97	35.79	33.34	-11.6679	-11.0478	-11.1291	-10.7739	-10.0363	-1.26433	-0.644204	-0.725482	-0.370267	0.367257
31	AB012-3	27.39	32.72	-8.24521	-9.8497	34.85	33.97	-10.4909	-10.226	-10.3584	0.0175438	0.1555	36.23	35.5	33.89	37.08	32.17	-10.9063	-10.6866	-10.2019	-11.1622	-9.68413	-0.547875	-0.328123	0.156536	-0.80375	0.674307
32	AB020-2	27.91	33.06	-8.40175	-9.95205	32.67	31.33	-9.83465	-9.43127	-9.63296	0.0406789	0.1295	35.57	34.91	35.45	33.33	33.33	-10.7076	-10.509	-10.6715	-10.0333	-10.0333	-1.07468	-0.875997	-1.03855	-0.40037	-0.40037
33	AB005-4	26.97	31.89	-8.11878	-9.59985	32.66	30.45	-9.83164	-9.16636	-9.499	0.110648	0.151	34.56	30.5	34.29	28.39	31.37	-10.4036	-9.18141	-10.3223	-8.54624	-9.44331	-0.904595	0.317587	-0.823317	0.95276	0.0556905
34	AB023-1	27.13	36.51	-8.16694	-10.9906	35.08	34.09	-10.5601	-10.2621	-10.4111	0.0222039	0.193	37.1	Undetected	35.6	Undetected	34.38	-11.1682	Undetected	-10.7167	Undetected	-10.3494	-0.75709	Undetected	-0.305545	Undetected	0.0617111
35	AB024-1	27.53	34.71	-8.28736	-10.4488	36.97	34.03	-11.1291	-10.2441	-10.6866	0.195819	0.114	35.04	Undetected	35.29	35.92	34.22	-10.5481	Undetected	-10.6233	-10.813	-10.3012	0.138474	Undetected	0.0632163	-0.126433	0.385318
36	AB022-1	27	31.92	-8.12781	-9.60888	32.11	30.49	-9.66607	-9.1784	-9.42224	0.0594552	0.1545	34.46	34.73	33.15	30.99	31.71	-10.3735	-10.4548	-9.97914	-9.32892	-9.54566	-0.951255	-1.03253	-0.556905	0.0933193	-0.123422
37	AB025-1	27.87	33.22	-8.38971	-10.0002	34.35	34.18	-10.3404	-10.2892	-10.3148	0.000654723	0.111	35.63	35.52	35.69	34.91	33.23	-10.7257	-10.6926	-10.7438	-10.509	-10.0032	-0.410906	-0.377793	-0.428968	-0.194164	0.311566
38	AB026-1	27.28	33.24	-8.2121	-10.0062	33.22	33.2	-10.0002	-9.9942	-9.99721	9.06191e-06	0.122	35.7	32.18	33.18	31.27	32	-10.7468	-9.68715	-9.98818	-9.41321	-9.63296	-0.749565	0.310061	0.0090309	0.583998	0.364246
39	AB026-2	27.35	32.95	-8.23317	-9.91894	32.72	32.21	-9.8497	-9.69618	-9.77294	0.0058925	0.142	34.76	31.39	33.98	29.59	31.55	-10.4638	-9.44933	-10.229	-8.90748	-9.4975	-0.690864	0.323607	-0.45606	0.865461	0.275442
40	AB022-2	26.86	29.71	-8.08567	-8.9436	28.47	28.5	-8.57032	-8.57935	-8.57484	2.03893e-05	0.1575	31.94	32.12	30.31	29.15	27.67	-9.6149	-9.66908	-9.12422	-8.77502	-8.3295	-1.04006	-1.09424	-0.54938	-0.200185	0.245339
41	AB023-2	27.43	30.42	-8.25725	-9.15733	32.54	31.8	-9.79552	-9.57275	-9.68413	0.0124057	0.202	34.44	36.01	32.83	34.72	31.27	-10.3675	-10.8401	-9.88281	-10.4518	-9.41321	-0.683338	-1.15596	-0.19868	-0.767626	0.270927
42	AB024-2	28.15	Undetected	-8.47399	Undetected	40.07	36.37	-12.0623	-10.9485	-11.5054	0.310144	0.1475	36.88	Undetected	37.33	36.99	Undetected	-11.102	Undetected	-11.2374	-11.1351	Undetected	0.40338	Undetected	0.267917	0.370267	Undetected
43	AB029-1	27.49	33.43	-8.27531	-10.0634	32.87	31.95	-9.89486	-9.61791	-9.75638	0.019175	0.133	33.73	32.46	34.63	30.99	31.96	-10.1537	-9.77143	-10.4247	-9.32892	-9.62092	-0.39736	-0.0150515	-0.668287	0.427463	0.135463
44	AB025-2	29.98	31.95	-9.02488	-9.61791	34.41	34.48	-10.3584	-10.3795	-10.369	0.000111008	0.179	35.39	43.23	34.86	35.7	32.65	-10.6535	-13.0135	-10.4939	-10.7468	-9.82863	-0.284473	-2.64455	-0.124927	-0.377793	0.540349
45	AB024-3	30.3	31.78	-9.12121	-9.56673	35.62	36.44	-10.7227	-10.9695	-10.8461	0.0152331	0.1655	36.05	Undetected	36.04	36.75	34.75	-10.8521	Undetected	-10.8491	-11.0629	-10.4608	-0.0060206	Undetected	-0.0030103	-0.216742	0.385318
46	AB029-2	28.33	32.5	-8.52818	-9.78347	32.54	32.85	-9.79552	-9.88884	-9.84218	0.00217712	0.1925	35.32	38.64	34.21	37.55	32.7	-10.6324	-11.6318	-10.2982	-11.3037	-9.84368	-0.790204	-1.78962	-0.45606	-1.4615	-0.00150515
47	AB002-3	27.48	36.16	-8.2723	-10.8852	34.74	35.89	-10.4578	-10.804	-10.6309	0.0299609	0.168	35.54	43.16	36.29	Undetected	37.17	-10.6986	-12.9925	-10.9244	Undetected	-11.1893	-0.0677317	-2.36158	-0.293504	Undetected	-0.558411
48	AB024-4	28.26	35.07	-8.50711	-10.5571	34.99	35.19	-10.533	-10.5932	-10.5631	0.000906191	0.122	37.45	Undetected	35.12	Undetected	34.6	-11.2736	Undetected	-10.5722	Undetected	-10.4156	-0.710431	Undetected	-0.0090309	Undetected	0.147505
49	AB007-3	27.77	35.68	-8.3596	-10.7408	35.19	34.52	-10.5932	-10.3916	-10.4924	0.0101697	0.17	38.31	36.76	36.28	35.75	31.89	-11.5325	-11.0659	-10.9214	-10.7618	-9.59985	-1.04006	-0.573462	-0.428968	-0.269422	0.892554
50	AB018-3	26.5	30.19	-7.97729	-9.0881	34.9	34.35	-10.5059	-10.3404	-10.4232	0.00685307		36.38	35.47	33.52	35.77	31.54	-10.9515	-10.6775	-10.0905	-10.7678	-9.49449	-0.528308	-0.25437	0.332638	-0.344679	0.928678
51	AB031-1	28	Undetected	-8.42884	Undetected	37.53	36.45	-11.2977	-10.9725	-11.1351	0.0264245	0.1375	38.54	Undetected	35.29	Undetected	36.08	-11.6017	Undetected	-10.6233	Undetected	-10.8612	-0.466596	Undetected	0.511751	Undetected	0.273937
52	AB018-4	27.62	35.31	-8.31445	-10.6294	37.67	34.32	-11.3398	-10.3313	-10.8356	0.254243	0.1265	41.4	Undetected	37.58	Undetected	37.68	-12.4626	Undetected	-11.3127	Undetected	-11.3428	-1.62707	Undetected	-0.477133	Undetected	-0.507236
53	AB029-3	28.96	33.05	-8.71783	-9.94904	32.58	33.63	-9.80756	-10.1236	-9.9656	0.0249769	0.1635	35.14	38.5	35.11	35.62	30.86	-10.5782	-11.5897	-10.5692	-10.7227	-9.28979	-0.612596	-1.62406	-0.603565	-0.75709	0.675812
54	AB016-3	27.33	33.92	-8.22715	-10.2109	33.45	31.88	-10.0695	-9.59684	-9.83314	0.0558417	0.1745	36.45	Undetected	35.02	35.46	31.03	-10.9725	Undetected	-10.5421	-10.6745	-9.34096	-1.1394	Undetected	-0.708926	-0.841379	0.492184
55	AB031-2	27.12	32.56	-8.16393	-9.80154	34.38	34.04	-10.3494	-10.2471	-10.2982	0.00261889	0.1455	36.72	36.66	34.23	36.87	33.53	-11.0538	-11.0358	-10.3043	-11.099	-10.0935	-0.755585	-0.737523	-0.0060206	-0.80074	0.2047
56	AB025-3	27.14	35.56	-8.16995	-10.7046	40.31	Undetected	-12.1345	Undetected	Undetected	Undetected	0.148	37.98	35.97	36.84	36.13	35.92	-11.4331	-10.828	-11.0899	-10.8762	-10.813	Undetected	Undetected	Undetected	Undetected	Undetected
57	AB032-1	26.59	35.42	-8.00439	-10.6625	36.07	33.84	-10.8582	-10.1869	-10.5225	0.11266	0.135	35.96	36.46	35.34	36.42	33.12	-10.825	-10.9756	-10.6384	-10.9635	-9.97011	-0.302535	-0.45305	-0.115897	-0.441009	0.55239
58	AB026-3	26.4	30.76	-7.94719	-9.25968	32.01	31.73	-9.63597	-9.55168	-9.59383	0.00177613	0.225	34.29	31.31	32.97	29.91	30.63	-10.3223	-9.42525	-9.92496	-9.00381	-9.22055	-0.728493	0.168577	-0.331133	0.590019	0.373277
59	AB022-3	27.52	34.14	-8.28435	-10.2772	34.83	34.38	-10.4849	-10.3494	-10.4171	0.00458759	0.0925	35.65	Undetected	36.49	35.63	34.79	-10.7317	Undetected	-10.9846	-10.7257	-10.4728	-0.314576	Undetected	-0.567442	-0.308556	-0.0556905
60	AB033-1	27.25	33.53	-8.20307	-10.0935	35.49	34.14	-10.6836	-10.2772	-10.4804	0.0412883	0.161	34.02	Undetected	34.74	36.24	34.2	-10.241	Undetected	-10.4578	-10.9093	-10.2952	0.239319	Undetected	0.0225772	-0.428968	0.185133
61	AB032-2	27.69	Undetected	-8.33552	Undetected	39.72	36.33	-11.9569	-10.9364	-11.4467	0.260351	0.152	34.72	Undetected	Undetected	Undetected	38.19	-10.4518	Undetected	Undetected	Undetected	-11.4963	0.994904	Undetected	Undetected	Undetected	-0.0496699
62	AB026-4	27.36	32.2	-8.23618	-9.69317	30.29	31.13	-9.1182	-9.37106	-9.24463	0.0159852	0.1255	33.12	31.67	32.76	30.01	29.94	-9.97011	-9.53362	-9.86174	-9.03391	-9.01284	-0.725482	-0.288989	-0.617111	0.210721	0.231793
63	AB033-2	26.61	32.55	-8.01041	-9.79853	34.84	33	-10.4879	-9.93399	-10.2109	0.0767	0.139	34.37	Undetected	37.34	34.54	34.49	-10.3464	Undetected	-11.2405	-10.3976	-10.3825	-0.135463	Undetected	-1.02952	-0.186639	-0.171587
64	AB025-4	27.15	31.49	-8.17296	-9.47943	31.85	32.57	-9.58781	-9.80455	-9.69618	0.0117442	0.169	33.85	35.87	34.92	32.29	31.26	-10.1899	-10.7979	-10.512	-9.72026	-9.4102	-0.493689	-1.10177	-0.815791	-0.0240824	0.285978
65	AB035-1	28.15	31.21	-8.47399	-9.39515	30.96	31.17	-9.31989	-9.3831	-9.3515	0.000999075	0.1055	33.82	35.75	33.81	31.93	30.08	-10.1808	-10.7618	-10.1778	-9.61189	-9.05498	-0.829338	-1.41033	-0.826327	-0.260391	0.296515
66	AB029-4	27.14	30.77	-8.16995	-9.26269	30.59	31.16	-9.20851	-9.38009	-9.2943	0.00736053	0.1285	33.76	33.94	32.11	32.99	29.99	-10.1628	-10.217	-9.66607	-9.93098	-9.02789	-0.868472	-0.922657	-0.371772	-0.636678	0.266412
67	AB035-2	26.82	33.47	-8.07362	-10.0755	34.66	33.34	-10.4337	-10.0363	-10.235	0.0394737	0.1415	33.1	37	35.9	37.05	32.21	-9.96409	-11.1381	-10.807	-11.1532	-9.69618	0.270927	-0.90309	-0.571957	-0.918141	0.538844
68	AB036-1	26.95	32.13	-8.11276	-9.67209	32.35	31.94	-9.73832	-9.6149	-9.67661	0.00380827	0.179	32.55	36.54	36.7	34.91	31.21	-9.79853	-10.9996	-11.0478	-10.509	-9.39515	-0.121917	-1.32303	-1.37119	-0.832348	0.281463
69	AB036-2	26.7	31.66	-8.0375	-9.53061	32.71	33.09	-9.84669	-9.96108	-9.90389	0.00327135	0.1525	32.82	Undetected	35.32	35.55	31.6	-9.8798	Undetected	-10.6324	-10.7016	-9.51255	0.0240824	Undetected	-0.728493	-0.797729	0.391339
70	AB002-4	27.01	30.21	-8.13082	-9.09412	30.03	28.28	-9.03993	-8.51313	-8.77653	0.0693802	0.207	32.41	35.56	31.35	34.06	28.62	-9.75638	-10.7046	-9.43729	-10.2531	-8.61548	-0.979853	-1.9281	-0.660761	-1.47655	0.161051
71	AB038-1	28.16	31.65	-8.477	-9.5276	31.84	31.51	-9.5848	-9.48546	-9.53513	0.0024671	0.083	35.04	36.4	34.88	34.28	30.09	-10.5481	-10.9575	-10.4999	-10.3193	-9.05799	-1.01297	-1.42237	-0.964801	-0.784183	0.477133
72	AB039-1	28.06	33.43	-8.4469	-10.0634	32.58	32.18	-9.80756	-9.68715	-9.74735	0.00362476	0.105	37.35	35.8	33.81	35.53	29.99	-11.2435	-10.7769	-10.1778	-10.6956	-9.02789	-1.49612	-1.02952	-0.430473	-0.948244	0.719462
73	AB040-1	28.22	35.85	-8.49507	-10.7919	40.35	36.7	-12.1466	-11.0478	-11.5972	0.301818	0.1095	39.25	Undetected	36.92	35.4	34.49	-11.8154	Undetected	-11.114	-10.6565	-10.3825	-0.218247	Undetected	0.483153	0.940719	1.21466
74	AB041-1	28.72	31.56	-8.64558	-9.50051	31.88	30.69	-9.59684	-9.23861	-9.41772	0.0320814	0.181	35.7	32.3	32.14	31.22	28.43	-10.7468	-9.72327	-9.6751	-9.39816	-8.55828	-1.32905	-0.305545	-0.257381	0.0195669	0.859441
75	AB038-2	29.27	31.69	-8.81115	-9.53964	33.95	32.97	-10.22	-9.92496	-10.0725	0.0217576	0.09	35.95	36.58	38.49	34.5	32.27	-10.822	-11.0117	-11.5866	-10.3855	-9.71424	-0.749565	-0.939214	-1.51418	-0.313071	0.358226
76	AB039-2	28.09	31.68	-8.45593	-9.53663	31.78	31.75	-9.56673	-9.5577	-9.56222	2.03893e-05	0.1705	37.21	35.89	35.17	36.38	30.34	-11.2013	-10.804	-10.5872	-10.9515	-9.13325	-1.63911	-1.24175	-1.02501	-1.38925	0.428968
77	AB040-2	29.19	31.05	-8.78707	-9.34698	31.29	31.48	-9.41923	-9.47642	-9.44783	0.000817837	0.1225	34.08	35.46	32.59	31.68	29.96	-10.2591	-10.6745	-9.81057	-9.53663	-9.01886	-0.811276	-1.2267	-0.362741	-0.0888038	0.428968
78	AB041-2	27.96	31.88	-8.4168	-9.59684	30.77	30.6	-9.26269	-9.21152	-9.23711	0.000654723	0.3315	35.03	35.51	31.76	36.94	29.17	-10.5451	-10.6896	-9.56071	-11.12	-8.78104	-1.30798	-1.45247	-0.323607	-1.88294	0.45606
79	AB040-3	27.44	32.86	-8.26026	-9.89185	32.36	31.16	-9.74133	-9.38009	-9.56071	0.0326229	0.174	34.64	Undetected	34.64	31.65	31.65	-10.4277	Undetected	-10.4277	-9.5276	-9.5276	-0.866966	Undetected	-0.866966	0.0331133	0.0331133
80	AB022-4	27.67	33.46	-8.3295	-10.0725	34.13	33.13	-10.2742	-9.97312	-10.1236	0.0226548	0.119	42.83	37.07	35.73	39.26	32.44	-12.8931	-11.1592	-10.7558	-11.8184	-9.76541	-2.76948	-1.03554	-0.632163	-1.6948	0.358226
81	AB031-3	26.56	31.64	-7.99536	-9.52459	33.05	31.72	-9.94904	-9.54867	-9.74886	0.040074	0.108	36.76	Undetected	34.79	37.05	31.97	-11.0659	Undetected	-10.4728	-11.1532	-9.62393	-1.31701	Undetected	-0.723977	-1.4043	0.124927
82	AB040-4	27.12	41.67	-8.16393	-12.5439	36.58	35.21	-11.0117	-10.5993	-10.8055	0.0425207	0.1165	40.49	Undetected	36.4	37.65	34.04	-12.1887	Undetected	-10.9575	-11.3338	-10.2471	-1.38323	Undetected	-0.15202	-0.528308	0.558411
83	AB042-1	26.92	32.32	-8.10373	-9.72929	32.77	32.14	-9.86475	-9.6751	-9.76993	0.00899168	0.1105	36.94	36.65	36.1	37.02	32	-11.12	-11.0327	-10.8672	-11.1441	-9.63296	-1.35012	-1.26282	-1.09725	-1.3742	0.136969
84	AB043-1	26.61	29.31	-8.01041	-8.82319	35.87	32.51	-10.7979	-9.78649	-10.2922	0.255763		34.67	36.72	33.08	35.91	33.61	-10.4367	-11.0538	-9.95807	-10.81	-10.1176	-0.144494	-0.761606	0.334143	-0.517772	0.174597
85	AB044-1	26.08	33.28	-7.85086	-10.0183	34.77	33.75	-10.4668	-10.1598	-10.3133	0.02357	0.0965	39.68	37.77	37.53	35.73	34.19	-11.9449	-11.3699	-11.2977	-10.7558	-10.2922	-1.63158	-1.05662	-0.984368	-0.442514	0.0210721
86	AB043-2	27.7	30.92	-8.33853	-9.30785	34.92	32.9	-10.512	-9.90389	-10.2079	0.0924405		37.74	37.74	34.91	36.17	33.1	-11.3609	-11.3609	-10.509	-10.8883	-9.96409	-1.15294	-1.15294	-0.30103	-0.680328	0.243834
87	AB042-2	26.82	32.68	-8.07362	-9.83766	33.57	32.6	-10.1056	-9.81358	-9.95958	0.0213159	0.108	36.54	Undetected	37.48	35.86	33.41	-10.9996	Undetected	-11.2826	-10.7949	-10.0574	-1.04006	Undetected	-1.32303	-0.835358	-0.0978347
88	AB044-2	27.05	31.29	-8.14286	-9.41923	32.26	31.87	-9.71123	-9.59383	-9.65253	0.00344579	0.124	37.09	36.95	36.3	35.84	32.47	-11.1652	-11.1231	-10.9274	-10.7889	-9.77444	-1.51268	-1.47053	-1.27486	-1.13639	-0.121917
89	AB043-3	26.83	36.87	-8.07663	-11.099	42.98	36.08	-12.9383	-10.8612	-11.8997	1.07859	0.1295	36.16	Undetected	36.37	Undetected	41.62	-10.8852	Undetected	-10.9485	Undetected	-12.5289	1.01447	Undetected	0.951255	Undetected	-0.629153
90	AB046-1	26.1	30.36	-7.85688	-9.13927	32.1	31.36	-9.66306	-9.4403	-9.55168	0.0124057	0.0905	34.46	Undetected	34.2	36.9	32.09	-10.3735	Undetected	-10.2952	-11.108	-9.66005	-0.821812	Undetected	-0.743544	-1.55633	-0.108371
91	AB047-1	27.49	31.99	-8.27531	-9.62995	33.05	31.82	-9.94904	-9.57877	-9.76391	0.0342744	0.1505	35.12	36.53	34.19	34.52	32.54	-10.5722	-10.9966	-10.2922	-10.3916	-9.79552	-0.808266	-1.23272	-0.528308	-0.627648	-0.0316081
92	AB042-3	26.49	31.94	-7.97428	-9.6149	32.34	32	-9.73531	-9.63296	-9.68413	0.00261889	0.1155	35.58	Undetected	35.42	36.5	32.67	-10.7106	Undetected	-10.6625	-10.9876	-9.83465	-1.02651	Undetected	-0.978347	-1.30346	-0.150515
93	AB048-1	26.48	29.86	-7.97127	-8.98876	30.73	30.4	-9.25065	-9.15131	-9.20098	0.0024671	0.1025	33.44	36.59	34.74	34.64	31.36	-10.0664	-11.0147	-10.4578	-10.4277	-9.4403	-0.865461	-1.81371	-1.2568	-1.2267	-0.239319
94	AB031-4	26.51	31.67	-7.98031	-9.53362	33.61	31.64	-10.1176	-9.52459	-9.8211	0.0879209	0.089	36.86	Undetected	35.13	38.86	33.31	-11.096	Undetected	-10.5752	-11.698	-10.0273	-1.27486	Undetected	-0.75408	-1.87692	-0.206206
95	AB047-2	29.84	32.34	-8.98274	-9.73531	31.35	31.35	-9.43729	-9.43729	-9.43729	0	0.162	34.73	35.18	33.64	36.36	29.11	-10.4548	-10.5902	-10.1266	-10.9455	-8.76298	-1.01748	-1.15294	-0.689359	-1.50816	0.674307
96	AB049-1	28.09	Undetected	-8.45593	Undetected	36.45	Undetected	-10.9725	Undetected	Undetected	Undetected	0.0935	Undetected	Undetected	39.17	37.75	36.11	Undetected	Undetected	-11.7913	-11.3639	-10.8702	Undetected	Undetected	Undetected	Undetected	Undetected
97	AB050-1	27.87	31.5	-8.38971	-9.48244	31.45	31.14	-9.46739	-9.37407	-9.42073	0.00217712	0.121	35.52	Undetected	33.07	35.05	28.87	-10.6926	Undetected	-9.95506	-10.5511	-8.69074	-1.27185	Undetected	-0.534328	-1.13037	0.729998
98	AB048-2	28.72	31.74	-8.64558	-9.55469	30.1	30.2	-9.061	-9.09111	-9.07605	0.000226548	0.126	34.22	35.52	32.99	34.07	28.56	-10.3012	-10.6926	-9.93098	-10.2561	-8.59742	-1.22519	-1.61653	-0.854925	-1.18004	0.478638
99	AB032-3	28.89	31.99	-8.69676	-9.62995	33.12	31.92	-9.97011	-9.60888	-9.7895	0.0326229	0.154	35.82	36.43	33.36	35.41	30.53	-10.7829	-10.9665	-10.0424	-10.6595	-9.19045	-0.993399	-1.17703	-0.252865	-0.869977	0.59905
100	AB046-2	28.16	33.64	-8.477	-10.1266	35.51	35.09	-10.6896	-10.5631	-10.6264	0.0039963	0.088	38.47	Undetected	38.08	36.72	32.47	-11.5806	Undetected	-11.4632	-11.0538	-9.77444	-0.954265	Undetected	-0.836863	-0.427463	0.851915
101	AB049-2	28.1	42.43	-8.45894	-12.7727	Undetected	33.83	Undetected	-10.1838	Undetected	Undetected	0.1615	39.52	Undetected	Undetected	37.19	32.89	-11.8967	Undetected	Undetected	-11.1953	-9.90088	Undetected	Undetected	Undetected	Undetected	Undetected
102	AB051-1	28.42	31.27	-8.55527	-9.41321	31.19	30.63	-9.38913	-9.22055	-9.30484	0.00710453	0.158	33.35	36.35	34.99	33.52	29.78	-10.0394	-10.9424	-10.533	-10.0905	-8.96467	-0.734513	-1.6376	-1.2282	-0.785688	0.340164
103	AB051-2	27.79	31.69	-8.36562	-9.53964	31.09	32.22	-9.35902	-9.69919	-9.5291	0.0289279	0.144	32.68	36.46	34.48	33.44	30.16	-9.83766	-10.9756	-10.3795	-10.0664	-9.07906	-0.308556	-1.44645	-0.85041	-0.537339	0.45004
104	AB052-1	27.38	31.7	-8.2422	-9.54265	32.98	32.27	-9.92797	-9.71424	-9.8211	0.0114203	0.105	35.36	35.82	34.12	34.8	30.96	-10.6444	-10.7829	-10.2711	-10.4758	-9.31989	-0.823317	-0.961791	-0.45004	-0.65474	0.501215
105	AB053-1	26.57	29.69	-7.99837	-8.93758	30.86	29.64	-9.28979	-8.92253	-9.10616	0.0337194		35.3	35.26	30.71	36.77	29.8	-10.6264	-10.6143	-9.24463	-11.0689	-8.97069	-1.5202	-1.50816	-0.138474	-1.96272	0.135463
106	AB050-2	30.5	33.28	-9.18141	-10.0183	34.22	32.35	-10.3012	-9.73832	-10.0198	0.0792214	0.133	36.4	Undetected	40.87	36.82	33.43	-10.9575	Undetected	-12.3031	-11.0839	-10.0634	-0.937708	Undetected	-2.28331	-1.06414	-0.0436493
107	AB046-3	27.63	33.4	-8.31746	-10.0544	34.25	32.98	-10.3103	-9.92797	-10.1191	0.0365399	0.11	37.82	Undetected	34.67	Undetected	33.45	-11.385	Undetected	-10.4367	Undetected	-10.0695	-1.26583	Undetected	-0.317587	Undetected	0.0496699
108	AB053-2	28.24	32.72	-8.50109	-9.8497	33.84	31.46	-10.1869	-9.4704	-9.82863	0.128326	0.078	35.45	Undetected	34.59	34.88	31.32	-10.6715	Undetected	-10.4126	-10.4999	-9.42826	-0.842884	Undetected	-0.583998	-0.671297	0.40037
109	AB016-4	28	30.91	-8.42884	-9.30484	30.58	29.79	-9.2055	-8.96768	-9.08659	0.0141388	0.167	33.82	35.83	33.31	34.69	29.24	-10.1808	-10.7859	-10.0273	-10.4427	-8.80212	-1.09424	-1.69931	-0.940719	-1.35614	0.284473
110	AB032-4	29.34	36.68	-8.83222	-11.0418	Undetected	35.97	Undetected	-10.828	Undetected	Undetected	0.1965	Undetected	Undetected	36.34	Undetected	36.69	Undetected	Undetected	-10.9394	Undetected	-11.0448	Undetected	Undetected	Undetected	Undetected	Undetected
111	AB043-4	27.38	30.19	-8.2422	-9.0881	34.61	33.42	-10.4186	-10.0604	-10.2395	0.0320814		36.24	Undetected	35.52	36.42	34.39	-10.9093	Undetected	-10.6926	-10.9635	-10.3524	-0.669792	Undetected	-0.45305	-0.723977	-0.112886
112	AB057-1	28.97	34.04	-8.72084	-10.2471	32.84	32.94	-9.88583	-9.91593	-9.90088	0.000226548	0.1135	35.93	36.31	34.92	34.55	30.41	-10.816	-10.9304	-10.512	-10.4006	-9.15432	-0.915131	-1.02952	-0.611091	-0.49971	0.746554
113	AB051-3	28.63	35.29	-8.61849	-10.6233	35.68	33.84	-10.7408	-10.1869	-10.4638	0.0767	0.161	Undetected	Undetected	34.9	Undetected	32.71	Undetected	Undetected	-10.5059	Undetected	-9.84669	Undetected	Undetected	-0.0421442	Undetected	0.617111
114	AB023-3	29.13	34.51	-8.769	-10.3885	34.44	32.4	-10.3675	-9.75337	-10.0604	0.0942801	0.253	35.94	Undetected	33.65	39.42	32	-10.819	Undetected	-10.1297	-11.8666	-9.63296	-0.758596	Undetected	-0.0692369	-1.80618	0.427463
115	AB035-3	30.69	34.19	-9.23861	-10.2922	32.86	31.54	-9.89185	-9.49449	-9.69317	0.0394737	0.1835	36.73	36.66	41.19	35.98	30.41	-11.0568	-11.0358	-12.3994	-10.8311	-9.15432	-1.36367	-1.34259	-2.70626	-1.13789	0.538844
116	AB055-1	28.49	33.09	-8.57634	-9.96108	30.82	30.56	-9.27774	-9.19948	-9.23861	0.00153146	0.1295	34.83	35.39	34.21	34.74	29.23	-10.4849	-10.6535	-10.2982	-10.4578	-8.79911	-1.24626	-1.41484	-1.05963	-1.21917	0.439504
117	AB050-3	28.13	34.01	-8.46797	-10.238	34.48	32.01	-10.3795	-9.63597	-10.0077	0.138214	0.0985	37.27	36.84	34.79	36.96	31.53	-11.2194	-11.0899	-10.4728	-11.1261	-9.49148	-1.21165	-1.0822	-0.465091	-1.11833	0.516266
118	AB058-1	28.16	33.63	-8.477	-10.1236	33.55	33.47	-10.0996	-10.0755	-10.0875	0.00014499	0.132	36.84	Undetected	35.27	40.17	33.18	-11.0899	Undetected	-10.6173	-12.0924	-9.98818	-1.00243	Undetected	-0.529813	-2.00486	0.0993399
119	AB057-2	28.29	34.85	-8.51614	-10.4909	33.23	31.97	-10.0032	-9.62393	-9.81358	0.0359667	0.1535	36.41	Undetected	36.4	36.66	32.13	-10.9605	Undetected	-10.9575	-11.0358	-9.67209	-1.14692	Undetected	-1.14391	-1.22218	0.141484
120	AB052-2	27.84	34.64	-8.38068	-10.4277	34.8	32.27	-10.4758	-9.71424	-10.095	0.145011	0.185	41.41	Undetected	35.92	36.19	33.74	-12.4657	Undetected	-10.813	-10.8943	-10.1568	-2.37061	Undetected	-0.717957	-0.799235	-0.0617111
121	AB055-2	27.62	32.69	-8.31445	-9.84067	31.88	31.13	-9.59684	-9.37106	-9.48395	0.0127433	0.122	33.89	Undetected	41.58	34.12	31.66	-10.2019	Undetected	-12.5168	-10.2711	-9.53061	-0.717957	Undetected	-3.03288	-0.787193	-0.0466596
122	AB053-3	28.65	33.37	-8.62451	-10.0454	34.79	34.64	-10.4728	-10.4277	-10.4503	0.000509732	0.067	35.33	Undetected	34.26	35.74	33.57	-10.6354	Undetected	-10.3133	-10.7588	-10.1056	-0.185133	Undetected	0.136969	-0.308556	0.344679
123	AB058-2	28.28	31.6	-8.51313	-9.51255	31.3	30.6	-9.42224	-9.21152	-9.31688	0.0111008	0.1575	35.79	Undetected	34.42	35.77	30.01	-10.7739	Undetected	-10.3615	-10.7678	-9.03391	-1.45699	Undetected	-1.04457	-1.45096	0.282968
124	AB059-1	28.36	33.35	-8.53721	-10.0394	33.64	32.32	-10.1266	-9.72929	-9.92797	0.0394737	0.0995	36.66	36.93	34.39	35.06	31.89	-11.0358	-11.117	-10.3524	-10.5541	-9.59985	-1.10779	-1.18907	-0.424452	-0.626142	0.328123
125	AB041-3	29.54	33.66	-8.89243	-10.1327	32.49	31.47	-9.78046	-9.47341	-9.62694	0.02357	0.208	35.1	36.51	32.94	36.04	31.49	-10.5662	-10.9906	-9.91593	-10.8491	-9.47943	-0.939214	-1.36367	-0.288989	-1.22218	0.147505
126	AB060-1	30.02	32.84	-9.03692	-9.88583	31.39	31.21	-9.44933	-9.39515	-9.42224	0.000734014	0.073	35.69	36.62	34.38	36.99	29.68	-10.7438	-11.0237	-10.3494	-11.1351	-8.93457	-1.32152	-1.60148	-0.927172	-1.71286	0.487669
127	AB059-2	28.67	32.9	-8.63053	-9.90389	33.11	32.78	-9.9671	-9.86776	-9.91743	0.0024671	0.1325	Undetected	36.62	34.75	34.9	31.15	Undetected	-11.0237	-10.4608	-10.5059	-9.37708	Undetected	-1.10629	-0.543359	-0.588514	0.540349
128	AB041-4	28.3	33.37	-8.51915	-10.0454	30.6	30.11	-9.21152	-9.06401	-9.13777	0.00543941	0.332	35.59	35.7	34.66	33.98	27.96	-10.7137	-10.7468	-10.4337	-10.229	-8.4168	-1.57589	-1.60901	-1.29593	-1.09123	0.720967
129	AB060-2	28.01	35.27	-8.43185	-10.6173	30.99	30.01	-9.32892	-9.03391	-9.18141	0.0217576	0.086	35.28	36.68	34.01	35.99	28.62	-10.6203	-11.0418	-10.238	-10.8341	-8.61548	-1.43892	-1.86037	-1.05662	-1.65265	0.565936
130	AB061-1	26.93	31.5	-8.10674	-9.48244	30.73	30.31	-9.25065	-9.12422	-9.18744	0.0039963	0.0815	34.97	33.89	34.35	30.22	31.65	-10.527	-10.2019	-10.3404	-9.09713	-9.5276	-1.33958	-1.01447	-1.15294	0.090309	-0.340164
131	AB061-2	26.97	34.03	-8.11878	-10.2441	33.35	31.87	-10.0394	-9.59383	-9.81659	0.049623	0.0975	35.23	35.15	35.76	31.96	33.86	-10.6053	-10.5812	-10.7648	-9.62092	-10.1929	-0.788699	-0.764616	-0.948244	0.195669	-0.376287
132	AB052-3	26.67	31.1	-8.02847	-9.36203	32.51	30.44	-9.78649	-9.16335	-9.47492	0.0970734	0.155	34.35	37.89	35.35	34.83	31.92	-10.3404	-11.406	-10.6414	-10.4849	-9.60888	-0.865461	-1.93111	-1.16649	-1.00996	-0.133958
133	AB049-3	26.83	31.75	-8.07663	-9.5577	32.77	31.38	-9.86475	-9.44632	-9.65554	0.0437713	0.1415	35.07	Undetected	35.46	36.81	32.75	-10.5571	Undetected	-10.6745	-11.0809	-9.85873	-0.901585	Undetected	-1.01899	-1.42538	-0.203195
134	AB047-3	27.14	32.26	-8.16995	-9.71123	31.01	29.98	-9.33494	-9.02488	-9.17991	0.0240344	0.226	35.38	36.73	34.15	37.01	30.8	-10.6504	-11.0568	-10.2802	-11.1411	-9.27172	-1.47053	-1.87692	-1.10026	-1.96121	-0.0918141
135	AB039-3	26.75	31.65	-8.05255	-9.5276	31.27	30.5	-9.41321	-9.18141	-9.29731	0.013432	0.1385	34.46	36.65	34.61	35.38	31.61	-10.3735	-11.0327	-10.4186	-10.6504	-9.51556	-1.07618	-1.73544	-1.12134	-1.35313	-0.218247
136	AB053-4	26.56	36.09	-7.99536	-10.8642	42.35	33.64	-12.7486	-10.1266	-11.4376	1.71868	0.087	37.65	35.24	36.41	31.52	36.54	-11.3338	-10.6083	-10.9605	-9.48847	-10.9996	0.103855	0.829338	0.477133	1.94917	0.437999
137	AB052-4	26.49	33.69	-7.97428	-10.1417	33.34	32.49	-10.0363	-9.78046	-9.9084	0.0163681	0.1255	35.86	Undetected	36.12	36.73	34.1	-10.7949	Undetected	-10.8732	-11.0568	-10.2651	-0.886533	Undetected	-0.964801	-1.14843	-0.356721
138	AB055-3	27.31	32.68	-8.22113	-9.83766	31.69	30.77	-9.53964	-9.26269	-9.40117	0.019175	0.1125	36.45	36.7	37.23	36.13	32.29	-10.9725	-11.0478	-11.2073	-10.8762	-9.72026	-1.57138	-1.64663	-1.80618	-1.47505	-0.319092
139	AB044-3	26.69	32.83	-8.03449	-9.88281	33.73	31.9	-10.1537	-9.60286	-9.8783	0.0758685	0.086	36.22	Undetected	36.05	35.91	33.95	-10.9033	Undetected	-10.8521	-10.81	-10.22	-1.02501	Undetected	-0.973832	-0.931688	-0.341669
140	AB023-4	26.85	33.34	-8.08266	-10.0363	32.68	30.4	-9.83766	-9.15131	-9.49449	0.117769	0.387	35.42	35.05	31.44	35.44	32.05	-10.6625	-10.5511	-9.46438	-10.6685	-9.64801	-1.168	-1.05662	0.030103	-1.17402	-0.153525
141	AB061-3	26.26	30.13	-7.90505	-9.07003	31.61	30.95	-9.51556	-9.31688	-9.41622	0.00986842	0.1045	33.74	35.47	34.32	30.6	32.06	-10.1568	-10.6775	-10.3313	-9.21152	-9.65102	-0.740534	-1.26132	-0.915131	0.2047	-0.234803
142	AB004-3	24.83	28.45	-7.47457	-8.5643	30.74	31.12	-9.25366	-9.36805	-9.31086	0.00327135	0.1025	31.47	34.87	29.58	34.35	29.6	-9.47341	-10.4969	-8.90447	-10.3404	-8.91049	-0.162556	-1.18606	0.40639	-1.02952	0.40037
143	AB050-4	25.87	34.97	-7.78765	-10.527	34.88	34.9	-10.4999	-10.5059	-10.5029	9.06191e-06	0.102	42.91	Undetected	34.65	Undetected	33.68	-12.9172	Undetected	-10.4307	Undetected	-10.1387	-2.41426	Undetected	0.0722472	Undetected	0.364246
144	AB033-3	25.05	28.78	-7.5408	-8.66364	32.11	31.95	-9.66607	-9.61791	-9.64199	0.000579962	0.0995	33.73	36.16	30.91	34.76	31.42	-10.1537	-10.8852	-9.30484	-10.4638	-9.45836	-0.511751	-1.24325	0.337154	-0.821812	0.183628
145	AB036-3	25.23	34.07	-7.59499	-10.2561	34.99	35.69	-10.533	-10.7438	-10.6384	0.0111008	0.1765	35.77	Undetected	35.33	Undetected	35.02	-10.7678	Undetected	-10.6354	Undetected	-10.5421	-0.129443	Undetected	0.0030103	Undetected	0.0963296
146	AB057-3	25.34	29.23	-7.6281	-8.79911	30.5	31.17	-9.18141	-9.3831	-9.28226	0.0101697	0.1385	33.31	35.8	30.03	35.7	29.41	-10.0273	-10.7769	-9.03993	-10.7468	-8.85329	-0.745049	-1.49461	0.242329	-1.46451	0.428968
147	AB044-4	25.27	32.61	-7.60703	-9.81659	33.32	34.19	-10.0303	-10.2922	-10.1613	0.0171474	0.0945	34.91	35.78	33.41	37.25	32.69	-10.509	-10.7709	-10.0574	-11.2134	-9.84067	-0.34769	-0.609586	0.103855	-1.0521	0.320597
148	AB055-4	25.85	30.39	-7.78163	-9.1483	30.97	31.07	-9.3229	-9.353	-9.33795	0.000226548	0.116	34.54	35.3	29.75	37.01	29.77	-10.3976	-10.6264	-8.95564	-11.1411	-8.96166	-1.05963	-1.28841	0.382308	-1.80317	0.376287
149	AB035-4	25.36	33.67	-7.63412	-10.1357	34.84	34.37	-10.4879	-10.3464	-10.4171	0.00500444	0.1555	35.58	36.23	34.84	36.85	33.16	-10.7106	-10.9063	-10.4879	-11.093	-9.98215	-0.293504	-0.489174	-0.070742	-0.675812	0.434988
150	AB048-3	25.4	36.65	-7.64616	-11.0327	36.38	35.36	-10.9515	-10.6444	-10.7979	0.02357	0.1205	35.24	36.62	35.22	Undetected	33.78	-10.6083	-11.0237	-10.6023	Undetected	-10.1688	0.189649	-0.225772	0.195669	Undetected	0.629153
151	AB047-4	25.26	28.63	-7.60402	-8.61849	30.01	30.82	-9.03391	-9.27774	-9.15583	0.0148638	0.1935	33.44	37.11	31.46	35.49	29.26	-10.0664	-11.1712	-9.4704	-10.6836	-8.80814	-0.910616	-2.0154	-0.314576	-1.52773	0.34769
152	AB020-3	25.23	34.03	-7.59499	-10.2441	36.02	33.65	-10.8431	-10.1297	-10.4864	0.12725	0.104	34.63	Undetected	34.3	36.99	33.82	-10.4247	Undetected	-10.3253	-11.1351	-10.1808	0.0617111	Undetected	0.161051	-0.64872	0.305545
153	AB058-3	26.4	32.26	-7.94719	-9.71123	32.75	33.29	-9.85873	-10.0213	-9.94001	0.00660613	0.134	36.24	36.61	31.35	36.32	29.7	-10.9093	-11.0207	-9.43729	-10.9334	-8.94059	-0.969317	-1.0807	0.50272	-0.993399	0.99942
154	AB039-4	26.7	33.05	-8.0375	-9.94904	36.12	33.91	-10.8732	-10.2079	-10.5406	0.110648	0.1255	36.9	35.56	33.7	Undetected	31.95	-11.108	-10.7046	-10.1447	Undetected	-9.61791	-0.567442	-0.164061	0.395854	Undetected	0.922657
155	AB060-3	27.3	36.58	-8.21812	-11.0117	43.88	35.84	-13.2092	-10.7889	-11.9991	1.46444	0.0875	Undetected	37.22	36.37	38.84	35.72	Undetected	-11.2043	-10.9485	-11.692	-10.7528	Undetected	0.794719	1.05059	0.307051	1.24626
156	AB059-3	27.02	31.95	-8.13383	-9.61791	33.83	34.05	-10.1838	-10.2501	-10.217	0.00109649	0.13	36.52	35.79	34.2	37.12	30.19	-10.9936	-10.7739	-10.2952	-11.1742	-9.0881	-0.776657	-0.556905	-0.0782678	-0.957275	1.12886
157	DB002-2	26.06	29.61	-7.84484	-8.9135	30.22	30.74	-9.09713	-9.25366	-9.17539	0.00612585	0.0935	34.53	34.32	29.96	33.25	28.87	-10.3946	-10.3313	-9.01886	-10.0092	-8.69074	-1.21917	-1.15596	0.156536	-0.833853	0.484658
158	DB002-1	26.77	28.35	-8.05857	-8.5342	28.82	30.4	-8.67568	-9.15131	-8.9135	0.0565554	0.1075	33.51	31.94	28.77	30.34	27.5	-10.0875	-9.6149	-8.66063	-9.13325	-8.27832	-1.17402	-0.7014	0.252865	-0.219752	0.635173
159	DB004-2	25.61	29.98	-7.70938	-9.02488	31.59	31.9	-9.50954	-9.60286	-9.5562	0.00217712	0.0885	35.07	33.51	31.16	32.18	30.23	-10.5571	-10.0875	-9.38009	-9.68715	-9.10014	-1.00092	-0.531318	0.176103	-0.130948	0.45606
160	DB003-2	26.62	30.32	-8.01342	-9.12723	31.18	30.77	-9.38612	-9.26269	-9.3244	0.00380827	0.096	34.82	33.16	30.45	29.96	29.23	-10.4819	-9.98215	-9.16636	-9.01886	-8.79911	-1.15746	-0.657751	0.158041	0.305545	0.525297
161	DB005-1	25.6	30.58	-7.70637	-9.2055	30.05	31.86	-9.04595	-9.59082	-9.31838	0.0742193	0.063	35.71	36.21	30.12	34.42	29.13	-10.7498	-10.9003	-9.06702	-10.3615	-8.769	-1.4314	-1.58191	0.25136	-1.04307	0.54938
162	DB004-3	26	28.38	-7.82678	-8.54323	28.28	28.9	-8.51313	-8.69977	-8.60645	0.00870849	0.0805	35.14	33.97	28.05	31.36	27.81	-10.5782	-10.226	-8.44389	-9.4403	-8.37164	-1.97175	-1.61954	0.162556	-0.833853	0.234803
163	DB003-1	25.89	29.36	-7.79367	-8.83824	29.11	29.18	-8.76298	-8.78406	-8.77352	0.000111008	0.113	33.77	32.78	28.44	30.26	27.9	-10.1658	-9.86776	-8.56129	-9.10917	-8.39874	-1.39226	-1.09424	0.212226	-0.335648	0.374782
164	DB005-2	25.18	30.32	-7.57994	-9.12723	28.76	30.39	-8.65762	-9.1483	-8.90296	0.0601914	0.095	33.47	33.45	28.06	33.74	27.27	-10.0755	-10.0695	-8.4469	-10.1568	-8.20909	-1.17251	-1.16649	0.45606	-1.25379	0.693874
165	DB004-1	25.77	29.38	-7.75754	-8.84426	29.57	30.16	-8.90146	-9.07906	-8.99026	0.00788612	0.1155	33.23	29.5	30.47	28.18	28.56	-10.0032	-8.88038	-9.17238	-8.48303	-8.59742	-1.01297	0.109876	-0.182123	0.507236	0.392844
166	DB012-1	26.08	31.2	-7.85086	-9.39214	31.61	31.69	-9.51556	-9.53964	-9.5276	0.00014499	0.1085	34.64	32.99	30.56	31	30.19	-10.4277	-9.93098	-9.19948	-9.33193	-9.0881	-0.90008	-0.40338	0.328123	0.195669	0.439504
167	DB009-1	26.07	32.53	-7.84785	-9.79251	34.79	33.88	-10.4728	-10.1989	-10.3359	0.0187604	0.0965	34.76	35.34	33.1	35.08	32.05	-10.4638	-10.6384	-9.96409	-10.5601	-9.64801	-0.127938	-0.302535	0.371772	-0.224267	0.687854
168	DB002-3	26.51	28.64	-7.98031	-8.6215	27.14	27.74	-8.16995	-8.35057	-8.26026	0.00815572	0.1075	33.26	32.08	27.05	31.89	27.3	-10.0123	-9.65704	-8.14286	-9.59985	-8.21812	-1.75199	-1.39678	0.117402	-1.33958	0.0421442
169	DB003-3	24.78	31.43	-7.45952	-9.46137	32.02	31.42	-9.63898	-9.45836	-9.54867	0.00815572	0.2275	35.17	33.66	30.89	32.47	31.55	-10.5872	-10.1327	-9.29882	-9.77444	-9.4975	-1.03855	-0.583998	0.249855	-0.225772	0.0511751
170	DB008-2	24.97	32.38	-7.51672	-9.74735	34.99	33.29	-10.533	-10.0213	-10.2772	0.0654723	0.093	36.72	36.6	35.27	37.65	33.63	-11.0538	-11.0177	-10.6173	-11.3338	-10.1236	-0.776657	-0.740534	-0.340164	-1.05662	0.153525
171	DB013-1	25.18	31.77	-7.57994	-9.56372	31.03	31.47	-9.34096	-9.47341	-9.40719	0.00438596	0.0965	35.17	36.04	31.41	36.67	30.66	-10.5872	-10.8491	-9.45535	-11.0388	-9.22958	-1.18004	-1.44193	-0.0481648	-1.63158	0.177608
172	DB009-2	24.94	29.33	-7.50769	-8.82921	33.07	32.04	-9.95506	-9.645	-9.80003	0.0240344	0.0885	35.17	39.72	32.44	38.8	31.79	-10.5872	-11.9569	-9.76541	-11.68	-9.56974	-0.787193	-2.15688	0.0346184	-1.87993	0.230288
173	DB012-2	26.36	35.27	-7.93515	-10.6173	33.58	34.21	-10.1086	-10.2982	-10.2034	0.00899168	0.1765	35.6	31.78	32.72	32.13	31.35	-10.7167	-9.56673	-9.8497	-9.67209	-9.43729	-0.513256	0.636678	0.35371	0.531318	0.766121
174	DB015-1	26.86	30.57	-8.08567	-9.20249	27.78	27.68	-8.36261	-8.33251	-8.34756	0.000226548	0.1555	33.04	31.67	27.76	34.5	25.96	-9.94603	-9.53362	-8.35659	-10.3855	-7.81474	-1.59847	-1.18606	-0.0090309	-2.03797	0.532823
175	DB014-1	28.3	31.22	-8.51915	-9.39816	33.43	32.4	-10.0634	-9.75337	-9.9084	0.0240344	0.297	36.04	35.17	32.53	36.5	29.12	-10.8491	-10.5872	-9.79251	-10.9876	-8.76599	-0.940719	-0.678823	0.115897	-1.07919	1.14241
176	DB005-3	26.36	28.55	-7.93515	-8.59441	27.45	30	-8.26327	-9.0309	-8.64709	0.147313	0.1185	32.09	32.09	27.79	31.28	25.71	-9.66005	-9.66005	-8.36562	-9.41622	-7.73948	-1.01297	-1.01297	0.281463	-0.769132	0.907605
177	DB017-1	26.21	27.63	-7.89	-8.31746	28.08	29.27	-8.45292	-8.81115	-8.63204	0.0320814	0.1045	33.66	34.37	28.87	33.9	26.88	-10.1327	-10.3464	-8.69074	-10.2049	-8.09169	-1.50063	-1.71437	-0.0587008	-1.57288	0.540349
178	DB016-1	26.63	28.94	-8.01643	-8.71181	30	31.3	-9.0309	-9.42224	-9.22657	0.0382866	0.1555	33.62	33.3	31.01	31.63	28.35	-10.1206	-10.0243	-9.33494	-9.52158	-8.5342	-0.894059	-0.797729	-0.108371	-0.295009	0.692369
179	DB008-1	26.78	31.78	-8.06158	-9.56673	33.56	31	-10.1026	-9.33193	-9.71725	0.14847	0.1205	37.92	36.08	31.62	34.67	30.5	-11.4151	-10.8612	-9.51857	-10.4367	-9.18141	-1.69781	-1.14391	0.19868	-0.719462	0.535833
180	DB013-2	26.13	29.91	-7.86591	-9.00381	28.45	29.68	-8.5643	-8.93457	-8.74944	0.0342744	0.1285	35.29	34.64	29.07	34.39	26.79	-10.6233	-10.4277	-8.75094	-10.3524	-8.06459	-1.87391	-1.67824	-0.00150515	-1.60298	0.684843
181	DB014-2	26.51	30.13	-7.98031	-9.07003	31.04	30.02	-9.34397	-9.03692	-9.19045	0.02357	0.093	34.57	39.1	30.33	37.28	29.06	-10.4066	-11.7703	-9.13024	-11.2224	-8.74793	-1.21616	-2.57983	0.060206	-2.03195	0.442514
182	DB018-1	26.54	29.84	-7.98934	-8.98274	28.71	30.05	-8.64257	-9.04595	-8.84426	0.0406789	0.1205	33.47	31.4	28.71	28.38	27.62	-10.0755	-9.45234	-8.64257	-8.54323	-8.31445	-1.23121	-0.608081	0.20169	0.30103	0.529813
183	DB017-2	26.36	29.22	-7.93515	-8.7961	30.01	29.88	-9.03391	-8.99478	-9.01434	0.000382866	0.0935	33.8	34.83	29.89	36.74	28.01	-10.1748	-10.4849	-8.99779	-11.0598	-8.43185	-1.16047	-1.47053	0.0165566	-2.0455	0.582493
184	DB020-1	25.96	30.19	-7.81474	-9.0881	30.6	30.93	-9.21152	-9.31086	-9.26119	0.0024671	0.1175	33.87	35.88	30.13	35.62	29.27	-10.1959	-10.801	-9.07003	-10.7227	-8.81115	-0.934698	-1.53977	0.191154	-1.4615	0.45004
185	DB016-2	26.36	31.69	-7.93515	-9.53964	31.55	32.25	-9.4975	-9.70822	-9.60286	0.0111008	0.1435	35.99	Undetected	31.49	36.8	29.97	-10.8341	Undetected	-9.47943	-11.0779	-9.02187	-1.23121	Undetected	0.123422	-1.47505	0.580988
186	DB009-3	26.22	29.64	-7.89301	-8.92253	30.58	31.32	-9.2055	-9.42826	-9.31688	0.0124057	0.087	33.26	36.06	30.54	34.17	28.49	-10.0123	-10.8551	-9.19346	-10.2862	-8.57634	-0.695379	-1.53826	0.123422	-0.969317	0.740534
187	DB008-3	26.62	28.83	-8.01342	-8.67869	31	30.35	-9.33193	-9.13626	-9.2341	0.00957164	0.25	34.45	36.55	29.97	38.4	28.41	-10.3705	-11.0026	-9.02187	-11.5596	-8.55226	-1.13639	-1.76855	0.212226	-2.32546	0.681833
188	DB012-3	26.36	28.91	-7.93515	-8.70278	30.51	31.62	-9.18443	-9.51857	-9.3515	0.0279129	0.1355	33.62	29.05	30.34	28.7	28.94	-10.1206	-8.74492	-9.13325	-8.63956	-8.71181	-0.769132	0.606575	0.218247	0.711936	0.639689
189	DB018-2	25.67	29.83	-7.72744	-8.97972	30.8	31.89	-9.27172	-9.59985	-9.43579	0.0269161	0.0755	34.02	33.21	30.49	29.1	29.71	-10.241	-9.99721	-9.1784	-8.75997	-8.9436	-0.805255	-0.561421	0.257381	0.675812	0.492184
190	DB011-1	26.58	29.95	-8.00138	-9.01585	33.49	31.19	-10.0815	-9.38913	-9.73531	0.119844	0.157	35.5	34.72	30.33	34.49	29.94	-10.6866	-10.4518	-9.13024	-10.3825	-9.01284	-0.951255	-0.716451	0.60507	-0.647214	0.722472
191	DB022-1	25.63	28.07	-7.7154	-8.44991	28.02	29.09	-8.43486	-8.75696	-8.59591	0.0259374	0.1285	33.96	33.7	28.27	34.61	26.56	-10.223	-10.1447	-8.51012	-10.4186	-7.99536	-1.62707	-1.5488	0.0857935	-1.82274	0.600555
192	DB021-1	26.31	30.72	-7.9201	-9.24764	31.22	32.42	-9.39816	-9.75939	-9.57877	0.0326229	0.108	34.81	35.41	31.75	36.35	30.01	-10.4789	-10.6595	-9.5577	-10.9424	-9.03391	-0.90008	-1.0807	0.0210721	-1.36367	0.544864
193	DB015-2	26.09	27.55	-7.85387	-8.29338	26.47	27.16	-7.96826	-8.17597	-8.07212	0.0107859	0.14	31.29	31.92	26.61	31.86	25.49	-9.41923	-9.60888	-8.01041	-9.59082	-7.67325	-1.34711	-1.53676	0.0617111	-1.5187	0.398865
194	DB020-2	25.61	28.93	-7.70938	-8.7088	27.63	27.59	-8.31746	-8.30542	-8.31144	3.62476e-05	0.1035	32.81	34.39	27.36	36.01	26.54	-9.87679	-10.3524	-8.23618	-10.8401	-7.98934	-1.56536	-2.04098	0.0752575	-2.52865	0.322102
195	DB021-2	25.93	29.1	-7.80571	-8.75997	30.92	31.51	-9.30785	-9.48546	-9.39665	0.00788612	0.0955	35.38	35.85	30.71	36.12	28.79	-10.6504	-10.7919	-9.24463	-10.8732	-8.66665	-1.25379	-1.39527	0.15202	-1.47655	0.729998
196	DB015-3	25.64	30.53	-7.71841	-9.19045	30.57	30.31	-9.20249	-9.12422	-9.16335	0.00153146	0.157	34.49	35.51	31.11	35.76	29.46	-10.3825	-10.6896	-9.36504	-10.7648	-8.86834	-1.21917	-1.52622	-0.20169	-1.60148	0.295009
197	DB011-2	25.79	29.29	-7.76356	-8.81717	32.02	31.99	-9.63898	-9.62995	-9.63447	2.03893e-05	0.1155	33.53	36.89	30.65	34.97	30.05	-10.0935	-11.105	-9.22657	-10.527	-9.04595	-0.459071	-1.47053	0.407896	-0.892554	0.588514
198	DB024-1	27.05	28.79	-8.14286	-8.66665	28.14	28.19	-8.47098	-8.48604	-8.47851	5.66369e-05	0.261	31.85	30.79	28.14	30.1	25.56	-9.58781	-9.26871	-8.47098	-9.061	-7.69433	-1.1093	-0.790204	0.00752575	-0.582493	0.784183
199	DB016-3	26.36	29.7	-7.93515	-8.94059	29.49	31.06	-8.87737	-9.34999	-9.11368	0.0558417	0.1325	34.82	33.91	29.57	33.84	27.18	-10.4819	-10.2079	-8.90146	-10.1869	-8.182	-1.36818	-1.09424	0.212226	-1.07317	0.931688
200	DB023-1	25.6	28.2	-7.70637	-8.48905	28.11	29	-8.46195	-8.72987	-8.59591	0.0179448	0.108	31.61	29.4	28.57	28.55	26.97	-9.51556	-8.85028	-8.60043	-8.59441	-8.11878	-0.919647	-0.25437	-0.00451545	0.00150515	0.477133
201	DB018-3	26.73	28.08	-8.04653	-8.45292	28.41	30.01	-8.55226	-9.03391	-8.79309	0.0579962	0.1115	32.25	30.97	28.59	27.46	26.83	-9.70822	-9.3229	-8.60645	-8.26628	-8.07663	-0.915131	-0.529813	0.186639	0.526802	0.716451
202	DB022-2	25.5	27.86	-7.67626	-8.3867	25.81	27.63	-7.76958	-8.31746	-8.04352	0.0750416	0.8395	31.85	35.69	31.3	35.07	24	-9.58781	-10.7438	-9.42224	-10.5571	-7.22472	-1.54428	-2.70024	-1.37872	-2.5136	0.818802
203	DB024-2	25.69	29.02	-7.73346	-8.73589	29.27	30.31	-8.81115	-9.12422	-8.96768	0.0245034	0.101	33.87	33.56	29.03	32.01	27.35	-10.1959	-10.1026	-8.7389	-9.63597	-8.23317	-1.2282	-1.13488	0.228783	-0.668287	0.734513
204	DB025-1	27.03	32.55	-8.13684	-9.79853	31.75	31.87	-9.5577	-9.59383	-9.57576	0.000326229	0.1355	34.82	29.33	32.84	31.35	30.45	-10.4819	-8.82921	-9.88583	-9.43729	-9.16636	-0.9061	0.746554	-0.310061	0.138474	0.409401
205	DB020-3	25.87	30.97	-7.78765	-9.3229	30.72	31.32	-9.24764	-9.42826	-9.33795	0.00815572	0.1045	36.68	35.9	30.46	36.98	29.09	-11.0418	-10.807	-9.16937	-11.1321	-8.75696	-1.70383	-1.46903	0.168577	-1.79414	0.580988
206	DB026-1	27.32	30.4	-8.22414	-9.15131	30.25	30.85	-9.10616	-9.28678	-9.19647	0.00815572	0.1	33.76	30.74	30.31	30.01	28.34	-10.1628	-9.25366	-9.12422	-9.03391	-8.53119	-0.966306	-0.0571957	0.0722472	0.162556	0.665276
207	DB017-3	25.84	30.55	-7.77862	-9.19647	30.02	30.92	-9.03692	-9.30785	-9.17238	0.0183504	0.1135	34.66	33.96	32.07	37.81	28.84	-10.4337	-10.223	-9.65403	-11.3819	-8.68171	-1.26132	-1.05059	-0.481648	-2.20956	0.490679
208	DB025-2	26.11	33.6	-7.85989	-10.1146	31.93	31.31	-9.61189	-9.42525	-9.51857	0.00870849	0.116	35.68	35.01	32.9	36.29	30.75	-10.7408	-10.5391	-9.90389	-10.9244	-9.25667	-1.22218	-1.02049	-0.385318	-1.40581	0.261896
209	DB026-2	26.63	33.76	-8.01643	-10.1628	34.9	32.12	-10.5059	-9.66908	-10.0875	0.175085	0.0785	35.82	34.56	32.32	33.78	31.89	-10.7829	-10.4036	-9.72929	-10.1688	-9.59985	-0.695379	-0.316081	0.358226	-0.0812781	0.487669
210	DB023-3	26.45	30.25	-7.96224	-9.10616	30.27	31.86	-9.11218	-9.59082	-9.3515	0.0572735	0.183	35.76	36.94	31.46	35.98	28.93	-10.7648	-11.12	-9.4704	-10.8311	-8.7088	-1.41334	-1.76855	-0.118907	-1.47956	0.642699
211	DB023-2	26.29	34.65	-7.91408	-10.4307	33.14	31.92	-9.97613	-9.60888	-9.79251	0.0337194	0.3075	34.59	33.93	33.88	33.82	30.52	-10.4126	-10.2139	-10.1989	-10.1808	-9.18744	-0.620122	-0.421442	-0.40639	-0.388329	0.60507
212	DB013-3	26.69	30.31	-8.03449	-9.12422	30.04	31.6	-9.04294	-9.51255	-9.27774	0.0551326	0.142	33.46	33.85	30.92	31.3	27.92	-10.0725	-10.1899	-9.30785	-9.42224	-8.40476	-0.794719	-0.912121	-0.030103	-0.144494	0.872987
213	DB014-3	25.83	33.25	-7.7756	-10.0092	34.82	32.51	-10.4819	-9.78649	-10.1342	0.120888	0.155	35.1	34.4	32.41	34.75	30.21	-10.5662	-10.3554	-9.75638	-10.4608	-9.09412	-0.431978	-0.221257	0.377793	-0.326618	1.04006
214	DB025-3	26.27	34.25	-7.90806	-10.3103	30.12	30.54	-9.06702	-9.19346	-9.13024	0.0039963	0.114	35.41	33.63	31.5	34.47	27.88	-10.6595	-10.1236	-9.48244	-10.3765	-8.39272	-1.52923	-0.993399	-0.352205	-1.24626	0.737523
215	DB028-1	26.13	32.92	-7.86591	-9.90991	31.27	30.32	-9.41321	-9.12723	-9.27022	0.0204459	0.1275	35.67	33.68	30.47	35.7	27.72	-10.7377	-10.1387	-9.17238	-10.7468	-8.34455	-1.46752	-0.868472	0.0978347	-1.47655	0.925667
216	DB021-3	26.7	31.51	-8.0375	-9.48546	32.85	33.96	-9.88884	-10.223	-10.0559	0.0279129	0.1225	35.28	35.78	32.89	35.91	30.86	-10.6203	-10.7709	-9.90088	-10.81	-9.28979	-0.564431	-0.714946	0.15503	-0.75408	0.766121
217	DB028-2	27.7	36.69	-8.33853	-11.0448	Undetected	36.3	Undetected	-10.9274	Undetected	Undetected	0.1575	36.77	Undetected	Undetected	38.58	36.25	-11.0689	Undetected	Undetected	-11.6137	-10.9123	Undetected	Undetected	Undetected	Undetected	Undetected
218	DB026-3	26.51	34.21	-7.98031	-10.2982	31.53	30.56	-9.49148	-9.19948	-9.34548	0.0213159	0.142	34.69	30.27	30.12	31.76	28.41	-10.4427	-9.11218	-9.06702	-9.56071	-8.55226	-1.09725	0.233298	0.278453	-0.215236	0.793214
219	DB029-1	26.23	30.42	-7.89602	-9.15733	30.27	30.16	-9.11218	-9.07906	-9.09562	0.000274123	0.163	34.12	28.3	30.47	27.4	27.31	-10.2711	-8.51915	-9.17238	-8.24822	-8.22113	-1.17552	0.576472	-0.0767626	0.847399	0.874492
220	DB022-3	26.16	30.7	-7.87494	-9.24162	30.19	30.93	-9.0881	-9.31086	-9.19948	0.0124057	0.1655	35.74	34.61	30.82	34.18	28.61	-10.7588	-10.4186	-9.27774	-10.2892	-8.61247	-1.55934	-1.21917	-0.0782678	-1.08973	0.587008
221	DB029-2	26.53	30.77	-7.98633	-9.26269	29.91	29.89	-9.00381	-8.99779	-9.0008	9.06191e-06	0.083	35.03	33.68	30.36	32.6	28.32	-10.5451	-10.1387	-9.13927	-9.81358	-8.52517	-1.54428	-1.13789	-0.138474	-0.812781	0.475627
222	DB030-1	25.84	29.66	-7.77862	-8.92855	29.81	30.59	-8.9737	-9.20851	-9.09111	0.0137832	0.1195	34.1	32.84	29.5	32.2	27.64	-10.2651	-9.88583	-8.88038	-9.69317	-8.32047	-1.17402	-0.794719	0.210721	-0.60206	0.770637
223	DB028-3	25.98	28.53	-7.82076	-8.58839	28.32	28.82	-8.52517	-8.67568	-8.60043	0.00566369	0.1015	32.46	33.82	28.86	33.07	27.13	-9.77143	-10.1808	-8.68773	-9.95506	-8.16694	-1.17101	-1.58041	-0.0872987	-1.35463	0.433483
224	DB030-2	26.64	29.64	-8.01944	-8.92253	29.15	30.37	-8.77502	-9.14228	-8.95865	0.0337194	0.1415	33.44	34.4	28.97	35.33	27.85	-10.0664	-10.3554	-8.72084	-10.6354	-8.38369	-1.10779	-1.39678	0.237814	-1.67674	0.574967
225	DB029-3	26.74	28.67	-8.04954	-8.63053	29.53	30.39	-8.88942	-9.1483	-9.01886	0.0167555	0.1145	33.26	31.54	30.23	28.99	28.48	-10.0123	-9.49449	-9.10014	-8.72686	-8.57333	-0.993399	-0.475627	-0.0812781	0.291999	0.445524
226	DB030-3	25.84	29.19	-7.77862	-8.78707	29.22	29.99	-8.7961	-9.02789	-8.91199	0.013432	0.127	33.22	36.29	29.09	33.95	27.73	-10.0002	-10.9244	-8.75696	-10.22	-8.34756	-1.08822	-2.01239	0.15503	-1.30798	0.564431
227	DB035-1	26.43	29.9	-7.95622	-9.0008	31.06	30.71	-9.34999	-9.24463	-9.29731	0.00277521	0.1015	34.89	28.71	30.66	29.94	28.53	-10.5029	-8.64257	-9.22958	-9.01284	-8.58839	-1.20563	0.65474	0.0677317	0.284473	0.708926
228	DB035-2	26.39	32.94	-7.94418	-9.91593	30.95	31.81	-9.31688	-9.57576	-9.44632	0.0167555	0.1045	36.74	32.74	31.96	34.33	29.34	-11.0598	-9.85572	-9.62092	-10.3344	-8.83222	-1.61352	-0.409401	-0.174597	-0.888038	0.614101
229	DB034-1	26.03	31	-7.83581	-9.33193	30.03	30.15	-9.03993	-9.07605	-9.05799	0.000326229	0.285	34.81	34.95	31.42	34.6	28.22	-10.4789	-10.521	-9.45836	-10.4156	-8.49507	-1.42086	-1.46301	-0.40037	-1.35765	0.562926
230	DB037-1	26.39	31.73	-7.94418	-9.55168	32.94	33.2	-9.91593	-9.9942	-9.95506	0.00153146	0.132	37.06	36.31	32.87	35.98	31.11	-11.1562	-10.9304	-9.89486	-10.8311	-9.36504	-1.20111	-0.975337	0.060206	-0.875997	0.590019
231	DB037-2	26.17	31.05	-7.87795	-9.34698	30.4	31.19	-9.15131	-9.38913	-9.27022	0.0141388	0.1385	35.3	35.31	30.34	37.36	28.36	-10.6264	-10.6294	-9.13325	-11.2465	-8.53721	-1.35614	-1.35915	0.136969	-1.97626	0.733008
232	DB035-3	26.82	32.37	-8.07362	-9.74434	32.9	33.28	-9.90389	-10.0183	-9.96108	0.00327135	0.125	36.47	32.5	33.32	33.04	30.93	-10.9786	-9.78347	-10.0303	-9.94603	-9.31086	-1.01748	0.177608	-0.0692369	0.0150515	0.650225
233	DB039-1	26.44	30.93	-7.95923	-9.31086	30.49	30.03	-9.1784	-9.03993	-9.10917	0.00479375	0.0995	34.22	32.8	31.08	33.33	29.07	-10.3012	-9.87378	-9.35601	-10.0333	-8.75094	-1.19208	-0.764616	-0.246845	-0.924162	0.358226
234	DB034-2	26.4	28.8	-7.94719	-8.66966	28.32	28.42	-8.52517	-8.55527	-8.54022	0.000226548	0.085	32.7	35.85	30.47	35.43	27.83	-9.84368	-10.7919	-9.17238	-10.6655	-8.37766	-1.30346	-2.2517	-0.632163	-2.12527	0.162556
235	DB039-2	27.2	30.31	-8.18802	-9.12422	30.58	29.62	-9.2055	-8.91651	-9.061	0.0208786	0.103	34.78	34.05	33.18	33.01	30.2	-10.4698	-10.2501	-9.98818	-9.937	-9.09111	-1.40882	-1.18907	-0.927172	-0.875997	-0.030103
236	DB034-3	27.23	34.23	-8.19705	-10.3043	33.28	33.18	-10.0183	-9.98818	-10.0032	0.000226548	0.0835	Undetected	33.96	32.28	33.43	29.63	Undetected	-10.223	-9.71725	-10.0634	-8.91952	Undetected	-0.219752	0.285978	-0.060206	1.08371
237	DB037-3	27.39	29.49	-8.24521	-8.87737	29.08	30.05	-8.75395	-9.04595	-8.89995	0.0213159	0.2325	33.82	33.89	28.64	33.92	25.98	-10.1808	-10.2019	-8.6215	-10.2109	-7.82076	-1.28088	-1.30195	0.278453	-1.31099	1.07919
238	DB039-3	26.66	29.84	-8.02546	-8.98274	29.3	30.08	-8.82018	-9.05498	-8.93758	0.0137832	0.194	32.14	29.79	31.11	26.33	26.24	-9.6751	-8.96768	-9.36504	-7.92612	-7.89903	-0.737523	-0.030103	-0.427463	1.01146	1.03855
239	DB044-1	28.21	29.92	-8.49206	-9.00682	29.11	29.02	-8.76298	-8.73589	-8.74944	0.000183504	0.1885	34.1	33.84	28.29	36	26.83	-10.2651	-10.1869	-8.51614	-10.8371	-8.07663	-1.51569	-1.43742	0.233298	-2.08764	0.672802
240	DB045-1	27.07	29.27	-8.14888	-8.81115	29.95	30.43	-9.01585	-9.16034	-9.0881	0.00521966	0.1165	33.44	34.91	29.69	34.94	27.72	-10.0664	-10.509	-8.93758	-10.518	-8.34455	-0.978347	-1.42086	0.150515	-1.42989	0.743544
241	DB044-2	26.74	30.12	-8.04954	-9.06702	28.83	29.11	-8.67869	-8.76298	-8.72084	0.00177613	0.141	33.87	33.41	28.29	Undetected	26.05	-10.1959	-10.0574	-8.51614	Undetected	-7.84183	-1.47505	-1.33657	0.2047	Undetected	0.879008
242	DB052-1	27.65	31.13	-8.32348	-9.37106	32.39	33.06	-9.75036	-9.95205	-9.85121	0.0101697	0.1125	35.73	36.47	32.3	36.25	28.99	-10.7558	-10.9786	-9.72327	-10.9123	-8.72686	-0.904595	-1.12736	0.127938	-1.06113	1.12435
243	DB047-1	26.42	30.09	-7.95321	-9.05799	29.7	31.04	-8.94059	-9.34397	-9.14228	0.0406789	0.203	35.18	30.42	29.18	31.6	27.98	-10.5902	-9.15733	-8.78406	-9.51255	-8.42282	-1.44795	-0.0150515	0.358226	-0.370267	0.719462
244	DB055-1	26.43	27.92	-7.95622	-8.40476	29.45	30.1	-8.86533	-9.061	-8.96317	0.00957164	0.141	33.32	32.98	28.49	31.63	27.34	-10.0303	-9.92797	-8.57634	-9.52158	-8.23016	-1.06715	-0.964801	0.386824	-0.558411	0.733008
245	DB052-2	26.32	29.87	-7.92311	-8.99177	30.74	31.96	-9.25366	-9.62092	-9.43729	0.0337194	0.1095	33.93	34.63	30.7	35.15	28.71	-10.2139	-10.4247	-9.24162	-10.5812	-8.64257	-0.776657	-0.987378	0.195669	-1.14391	0.794719
246	DB047-2	26.4	30.36	-7.94719	-9.13927	30.93	31.29	-9.31086	-9.41923	-9.36504	0.00293606	0.1715	34.61	32.47	30.04	34.53	28.44	-10.4186	-9.77444	-9.04294	-10.3946	-8.56129	-1.0536	-0.409401	0.322102	-1.02952	0.80375
247	DB057-1	26.94	31.15	-8.10975	-9.37708	31.69	31.72	-9.53964	-9.54867	-9.54416	2.03893e-05	0.1515	33.37	33.6	30.35	34.34	29.34	-10.0454	-10.1146	-9.13626	-10.3374	-8.83222	-0.501215	-0.570452	0.407896	-0.793214	0.711936
248	DB055-2	26.14	31.52	-7.86892	-9.48847	31.76	31.75	-9.56071	-9.5577	-9.55921	2.26548e-06	0.141	35.1	36.34	31.12	35.93	30.21	-10.5662	-10.9394	-9.36805	-10.816	-9.09412	-1.00695	-1.38022	0.191154	-1.2568	0.465091
249	DB057-2	26.21	33.07	-7.89	-9.95506	33.25	33.33	-10.0092	-10.0333	-10.0213	0.00014499	0.1365	38.68	36.63	33.08	Undetected	31.02	-11.6438	-11.0267	-9.95807	Undetected	-9.33795	-1.62255	-1.00544	0.0632163	Undetected	0.683338
250	DB045-2	26.23	30.01	-7.89602	-9.03391	30.52	31.12	-9.18744	-9.36805	-9.27774	0.00815572	0.141	33.63	36.79	30.71	36.53	28.95	-10.1236	-11.0749	-9.24463	-10.9966	-8.71482	-0.845894	-1.79715	0.0331133	-1.71888	0.562926
251	DB063-1	26.62	34.53	-8.01342	-10.3946	36.4	36.32	-10.9575	-10.9334	-10.9455	0.00014499	0.092	39.25	33.41	34.05	33.12	33.17	-11.8154	-10.0574	-10.2501	-9.97011	-9.98516	-0.869977	0.888038	0.695379	0.975337	0.960286
252	DB063-2	26.25	29.76	-7.90204	-8.95865	30.43	30.98	-9.16034	-9.32591	-9.24313	0.00685307	0.1105	34.16	34.59	30.5	33.53	28.49	-10.2832	-10.4126	-9.18141	-10.0935	-8.57634	-1.04006	-1.1695	0.0617111	-0.85041	0.666781
253	DB068-1	26.36	33.39	-7.93515	-10.0514	33.29	33.07	-10.0213	-9.95506	-9.98818	0.00109649	0.1855	35.98	35.78	32.04	36.96	30.11	-10.8311	-10.7709	-9.645	-11.1261	-9.06401	-0.842884	-0.782678	0.343174	-1.13789	0.924162
254	DB070-1	26.88	34.06	-8.09169	-10.2531	34.07	34.27	-10.2561	-10.3163	-10.2862	0.000906191	0.1515	38.59	37.03	34.78	37.23	32.33	-11.6167	-11.1471	-10.4698	-11.2073	-9.7323	-1.33055	-0.860946	-0.183628	-0.921152	0.553895
255	DB068-2	26.59	29.91	-8.00439	-9.00381	28.69	30.25	-8.63655	-9.10616	-8.87135	0.0551326	0.1055	33.83	33.73	29.27	33.89	27.55	-10.1838	-10.1537	-8.81115	-10.2019	-8.29338	-1.31249	-1.28239	0.060206	-1.33055	0.577978
256	DB063-3	26.44	33.03	-7.95923	-9.94302	34.81	32.58	-10.4789	-9.80756	-10.1432	0.11266	0.1325	36.62	33.93	32.41	37.33	31.09	-11.0237	-10.2139	-9.75638	-11.2374	-9.35902	-0.880513	-0.070742	0.386824	-1.09424	0.784183
257	DB070-2	26.1	30.03	-7.85688	-9.03993	30.22	31.61	-9.09713	-9.51556	-9.30634	0.0437713	0.154	34.14	36.67	32.95	38.05	29.03	-10.2772	-11.0388	-9.91894	-11.4542	-8.7389	-0.970822	-1.73243	-0.612596	-2.14785	0.567442
258	DB045-3	26.81	28.63	-8.07061	-8.61849	28.19	30.53	-8.48604	-9.19045	-8.83824	0.124048	0.112	34.05	35.15	29.47	33.59	27.12	-10.2501	-10.5812	-8.87135	-10.1116	-8.16393	-1.41183	-1.74296	-0.0331133	-1.27336	0.674307
259	DB055-3	26.73	30.04	-8.04653	-9.04294	29.08	30.15	-8.75395	-9.07605	-8.915	0.0259374	0.1775	32.29	30.25	28.62	27.34	26.72	-9.72026	-9.10616	-8.61548	-8.23016	-8.04352	-0.805255	-0.191154	0.299525	0.684843	0.871482
260	DB068-3	26.42	28.79	-7.95321	-8.66665	27.25	27.8	-8.20307	-8.36863	-8.28585	0.00685307	0.1325	32.11	30.3	27.22	28.91	25.25	-9.66607	-9.12121	-8.19404	-8.70278	-7.60101	-1.38022	-0.835358	0.0918141	-0.416927	0.684843
261	DB044-3	27.48	30.49	-8.2723	-9.1784	30.38	30.47	-9.14529	-9.17238	-9.15884	0.000183504	0.1015	36.16	35.88	30.54	36.77	28.37	-10.8852	-10.801	-9.19346	-11.0689	-8.54022	-1.72641	-1.64212	-0.0346184	-1.91004	0.618617
262	DB057-3	27.47	31.76	-8.26929	-9.56071	31.67	32.77	-9.53362	-9.86475	-9.69919	0.0274123	0.1245	34.39	34.09	31.64	34.9	29.44	-10.3524	-10.2621	-9.52459	-10.5059	-8.86232	-0.653235	-0.562926	0.174597	-0.80676	0.836863
263	DB085-1	26.47	30.42	-7.96826	-9.15733	30.81	31.47	-9.27473	-9.47341	-9.37407	0.00986842	0.106	34.26	33.13	30.1	32.63	28.72	-10.3133	-9.97312	-9.061	-9.82261	-8.64558	-0.939214	-0.59905	0.313071	-0.448535	0.728493
264	DB087-1	27.01	30.46	-8.13082	-9.16937	28.72	29.55	-8.64558	-8.89544	-8.77051	0.0156069	0.229	32.41	28.38	29.64	27.64	26.95	-9.75638	-8.54323	-8.92253	-8.32047	-8.11276	-0.985873	0.227278	-0.15202	0.45004	0.657751
265	DB052-3	26.33	33.51	-7.92612	-10.0875	34.72	33.08	-10.4518	-9.95807	-10.2049	0.0609323	0.0965	36.51	36.38	34.18	Undetected	32.41	-10.9906	-10.9515	-10.2892	Undetected	-9.75638	-0.785688	-0.746554	-0.0842884	Undetected	0.448535
266	DB088-1	27.13	35.99	-8.16694	-10.8341	35.34	34.17	-10.6384	-10.2862	-10.4623	0.0310121	0.1445	Undetected	37.69	35.22	38.89	33.94	Undetected	-11.3458	-10.6023	-11.7071	-10.217	Undetected	-0.883523	-0.139979	-1.24476	0.245339
267	DB085-2	26.42	32.43	-7.95321	-9.7624	33.66	33.13	-10.1327	-9.97312	-10.0529	0.00636372	0.097	36.29	35.72	32.59	34.74	31.38	-10.9244	-10.7528	-9.81057	-10.4578	-9.44632	-0.871482	-0.699895	0.242329	-0.404885	0.606575
268	DB087-2	26.75	29.16	-8.05255	-8.77803	28	28.92	-8.42884	-8.70579	-8.56731	0.019175	0.111	33.22	31.2	29.31	29.78	27.7	-10.0002	-9.39214	-8.82319	-8.96467	-8.33853	-1.4329	-0.824822	-0.255875	-0.39736	0.228783
269	DB088-2	26.26	Undetected	-7.90505	Undetected	Undetected	Undetected	Undetected	Undetected	Undetected	Undetected	0.1275	39.45	Undetected	Undetected	Undetected	Undetected	-11.8756	Undetected	Undetected	Undetected	Undetected	Undetected	Undetected	Undetected	Undetected	Undetected
270	DB070-3	25.94	28.98	-7.80872	-8.72385	28.84	29.88	-8.68171	-8.99478	-8.83824	0.0245034	0.099	33.49	34.53	29.36	36.61	27.81	-10.0815	-10.3946	-8.83824	-11.0207	-8.37164	-1.24325	-1.55633	0	-2.18247	0.466596
271	DB085-3	26.06	28.8	-7.84484	-8.66966	29.83	30.11	-8.97972	-9.06401	-9.02187	0.00177613	0.171	32.6	32.6	29.18	31.62	28.22	-9.81358	-9.81358	-8.78406	-9.51857	-8.49507	-0.791709	-0.791709	0.237814	-0.496699	0.526802
272	DB087-3	28.04	29.46	-8.44088	-8.86834	29.09	29.21	-8.75696	-8.79309	-8.77502	0.000326229	0.1295	33.83	32.32	30.12	30.25	27.99	-10.1838	-9.72929	-9.06702	-9.10616	-8.42583	-1.40882	-0.954265	-0.291999	-0.331133	0.349195
273	DB088-3	26.99	Undetected	-8.1248	Undetected	Undetected	35.67	Undetected	-10.7377	Undetected	Undetected	0.173	Undetected	Undetected	Undetected	Undetected	37.26	Undetected	Undetected	Undetected	Undetected	-11.2164	Undetected	Undetected	Undetected	Undetected	Undetected
Geomean		26.9564	31.7867			32.2809	31.9121						35.003	34.6801	32.7458	34.3596	30.6034
Mean		26.9761	31.8705			32.4165	31.9742						35.0498	34.7561	32.8681	34.4669	30.7251
Varians		1.07901	5.51347			9.28667	4.0259

## Sheet: Raw data
Ct værdier											Hæmolyse?	Varians ((N = enkeltbestemt))
Prøvenr.	Cel-mir-39	miR125	miR141	miR17	miR191	miR21	miR221	miR375	miR93	UniSp4	A414		Cel-mirN39	miR125	miR141	miR17	miR191	miR21	miR221	miR375	miR93	UniSp4
RT neg 1	26.47	32.9	-	-	-	37.25	-	-	-	-			1.27	0.68	N	N	N	0.12	N	N	N	N
1	26.26	32.43	35.43	35.43	33.85	26.93	31.97	35.6	31.99	33.04	0.1155		0.13	0.12	1.68	2.76	0.21	0.06	0.21	0.06	0.13	0.63
2	27.41	32.41	-	42.69	-	29.66	34.64	37.96	33.23	33.39	0.1485		0.82	0.14	N	0	N	0.86	1.11	N	1.24	0.62
3	26.93	32.34	33.58	34.05	33.32	25.9	32.14	33.89	32.1	30.5	0.097		0.37	0.05	0.37	0.23	2.08	0.83	1.08	0.91	0.75	0.4
4	27	34.22	34.66	31.36	31.34	24.05	30.56	35.73	28.51	30.82	0.1815		0.12	1.12	0.17	0.59	0.54	0.01	0.11	1.46	0.51	0.27
5	26.8	33.89	33.85	30.06	31.15	24.27	30.24	32.72	28.01	29.01	0.0985		0.27	0.29	0.08	0.49	0.57	0.49	0.84	0.18	0.75	0.62
6	26.78	33.13	33.19	29.55	30.98	22.76	30.3	33.1	27.22	29.64	0.0925		0.14	0.18	0.03	0.38	0.09	0.04	0.24	0.91	0.03	0.11
7	26.52	35.32	34.97	31.97	31.51	24.33	30.83	35.52	29.1	31.5	0.1295		0.18	0.21	0.93	0.52	0.47	0.16	0.51	0.39	0.49	1.49
8	26.92	34.43	34.08	32.18	31.89	26.56	33.3	33.73	30.99	31.58	0.1345		0.35	0.42	0.7	0.78	0.83	0.41	0.13	0.83	0.31	0.25
9	26.69	34.04	35.27	33.07	32.69	25.43	31.69	34.08	30.61	30.09	0.1075		0.77	0.99	0.29	0.25	0.13	0.18	0.33	0.28	0.18	0.11
10	26.34	33.75	36.44	31.28	32.12	26.41	32.9	36.21	30.06	31.48	0.1285		0.55	0.22	0	0.88	0.69	0.13	0.3	1.31	0.13	0.23
11	26.61	34.77	36.49	32.37	31.45	26.06	32.13	37.02	29.98	31.45	0.0835		0.43	0.13	0.59	0.74	0.28	0.54	0.55	0.26	0.43	1.18
12	27.58	33.3	34.92	29.88	31.31	23.88	30.46	33.67	28.33	31.17	0.1955		0.53	0.01	0.15	0.97	0.91	0.72	0.74	1.19	0.75	0.03
13	27.34	34.39	32.33	32.78	32.92	26.02	32.55	30.52	30.83	30.44	0.1105		N	N	N	N	N	N	N	N	N	N
14	26.93	33.53	36.89	32.21	32.35	26	33.42	35.77	29.15	32.04	0.305		0.33	0.21	0.19	0.69	0.75	0.25	0.25	0.07	0.03	0.99
15	26.84	33.66	34.91	34.54	35.33	27	34.86	35.46	30.88	33.55	0.1365		1	0.47	0.34	0.68	1	0.42	0.61	1.42	0.41	0.88
16	26.79	34.83	-	39.27	36.51	30.27	41.87	36.86	34.23	35.68	0.1065		0.64	0.57	N	2.88	1.59	0.75	2.57	0	0.1	0.03
17	28.54	33.18	35.72	30.98	31.73	25.08	31.81	32.84	29.87	29.87	0.1625		1.8	0.45	0.05	0.11	0.19	0.01	0.37	N	0.12	0.11
18	26.83	34.31	35.81	42.97	36.62	31.56	36.55	-	36.62	36.76	0.0925		0.38	1.03	N	1.03	N	0.86	N	N	0.1	N
19	26.37	33.47	-	32.97	33.13	26.63	34.74	36.93	30.39	32.07	0.419		0.08	0.27	N	0.99	0.18	0.01	0.02	N	0.08	0.88
20	27.01	35.51	-	36.45	-	32.48	-	-	37.42	36.07	0.146		0.04	0.62	N	N	N	0.31	N	N	N	N
21	27.16	33.52	-	33.89	33.3	29.13	36.03	37.95	33.4	33.38	0.12		0.3	0.69	N	0.76	0.42	0.93	2.18	1.87	0.25	0.59
22	27.66	33.79	-	36.1	34.2	31.45	36.19	35.94	35.54	36.02	0.253		0.78	0.17	N	0.18	0.03	0.08	0.6	1.15	0.22	1.2
23	27.35	34.33	35.96	35.49	37.57	31.73	37.34	-	37.26	36.76	0.132		0.72	0.23	N	N	1.48	0.53	1.28	N	0.69	N
24	28.84	35.99	-	33.88	35.35	30.31	35.48	-	31.64	35.68	0.1705		1.4	1.48	N	N	1.85	1.84	N	N	N	1.31
25	28.36	35.53	-	44.09	37.89	31.01	36.32	34.99	35.15	36.3	0.142		0.35	0.14	N	N	N	1.05	N	N	2.02	N
26	27.8	35.35	-	41.34	36.47	31.98	-	36.99	33.89	35.62	0.098		0.97	0.86	N	0.52	N	1.25	N	N	N	N
27	27.74	34.58	36.19	34.49	34.01	28.23	36.33	29.94	32.05	33.24	0.116		0.54	0.45	0.59	0.61	0.49	0.13	0.01	0.25	0.83	0.56
28	26.77	33.95	34.4	29.1	29.65	23.98	30.57	35.23	27.49	30.3	0.154		0.19	0.52	0.5	0.16	0.96	1.68	2.32	2.44	1.58	2.88
29	26.92	34.84	35.35	32.59	31.85	24.86	32.23	35.74	30.8	31.1	0.1095		0.82	N	1.31	0.25	0.17	0.04	0.19	0.46	0.12	0.78
30	27.13	38.76	36.7	34.82	34.3	28.85	36.97	35.79	33.34	34.47	0.0785		0.92	1.53	N	0.71	0.32	0.6	1.99	0.34	1.82	0.08
31	27.39	36.23	35.5	34.85	33.97	27.04	33.89	37.08	32.17	32.72	0.1555		1.04	0.51	0.33	0.71	0.2	0.6	0.52	N	0.06	1.17
32	27.91	35.57	34.91	32.67	31.33	27.91	35.45	33.33	33.33	33.06	0.1295		1.82	0.39	0	N	0.83	0.95	0.51	N	2.15	0.13
33	26.97	34.56	30.5	32.66	30.45	25.01	34.29	28.39	31.37	31.89	0.151		0.35	0.76	0.76	0.13	0.28	0.62	1.17	0.3	0.49	0.32
34	27.13	37.1	-	35.08	34.09	29.71	35.6	-	34.38	36.51	0.193		0.71	0.28	N	N	0.04	0.88	0.65	N	0.57	1.28
35	27.53	35.04	-	36.97	34.03	28.22	35.29	35.92	34.22	34.71	0.114		0.21	N	N	N	1.66	0.07	0.13	0.31	0.93	1.7
36	27	34.46	34.73	32.11	30.49	26.41	33.15	30.99	31.71	31.92	0.1545		N	N	N	N	N	N	N	N	N	N
37	27.87	35.63	35.52	34.35	34.18	28.92	35.69	34.91	33.23	33.22	0.111		0.4	1.76	0.17	1.61	0.21	0.3	0.64	0.28	0.13	0.01
38	27.28	35.7	32.18	33.22	33.2	28.06	33.18	31.27	32	33.24	0.122		0.49	1.22	1.19	1.49	0.11	1.48	1.94	0.87	0.98	2.6
39	27.35	34.76	31.39	32.72	32.21	27.19	33.98	29.59	31.55	32.95	0.142		0.09	0.13	0.64	1.1	0.93	0.37	0.09	0.13	0.12	1.2
40	26.86	31.94	32.12	28.47	28.5	24.19	30.31	29.15	27.67	29.71	0.1575		N	N	N	N	N	N	N	N	N	N
41	27.43	34.44	36.01	32.54	31.8	26.3	32.83	34.72	31.27	30.42	0.202		0.08	1.08	0.35	1	0.33	1.63	2.54	0.58	1.32	1.44
42	28.15	36.88	-	40.07	36.37	31.49	37.33	36.99	-	-	0.1475		0.37	0.22	N	2.46	0	0.07	N	N	N	N
43	27.49	33.73	32.46	32.87	31.95	27.81	34.63	30.99	31.96	33.43	0.133		1.04	0.87	0.18	1.56	0.23	0.5	1	0.69	0.37	1.47
44	29.98	35.39	43.23	34.41	34.48	28.4	34.86	35.7	32.65	31.95	0.179		N	N	N	N	N	N	N	N	N	N
45	30.3	36.05	-	35.62	36.44	29.23	36.04	36.75	34.75	31.78	0.1655		1.5	0.93	N	0.04	0.69	1.25	0.9	0.03	1.02	0.95
46	28.33	35.32	38.64	32.54	32.85	28.57	34.21	37.55	32.7	32.5	0.1925		1.02	0.28	N	1.18	1.85	1.42	0.81	N	1.99	0.31
47	27.48	35.54	43.16	34.74	35.89	30.79	36.29	-	37.17	36.16	0.168		0.26	0.81	N	N	0.78	0.03	N	N	1.12	0.56
RT neg 2	27.91	36.81	-	42.06	-	32.19	-	-	-	-			1.49	N	N	0.98	N	0.18	N	N	N	N
48	28.26	37.45	-	34.99	35.19	29.13	35.12	-	34.6	35.07	0.122		0.59	1.39	N	0.45	0.13	1.33	N	N	1.1	2.17
49	27.77	38.31	36.76	35.19	34.52	28.86	36.28	35.75	31.89	35.68	0.17		1.03	2.41	N	0.08	0.21	0.1	N	0.05	0.11	1.08
50-re	26.5	36.38	35.47	34.9	34.35	26.92	33.52	35.77	31.54	30.19			0.14	0.23	0	0.4	0.83	0.14	0.85	0.46	0.42	1.07
51	28	38.54	-	37.53	36.45	30.9	35.29	-	36.08	-	0.1375		0.43	N	N	1.61	0.25	1.56	N	N	N	N
52	27.62	41.4	-	37.67	34.32	30.36	37.58	-	37.68	35.31	0.1265		0.23	0.16	N	2.17	N	0.13	N	N	1.18	0.43
53	28.96	35.14	38.5	32.58	33.63	27.81	35.11	35.62	30.86	33.05	0.1635		2.36	0.69	N	0.28	2.19	0.03	N	0.38	N	2.8
54	27.33	36.45	-	33.45	31.88	27.92	35.02	35.46	31.03	33.92	0.1745		1.33	N	N	0.06	0.51	0.35	1.56	N	0.24	0.12
55	27.12	36.72	36.66	34.38	34.04	28.14	34.23	36.87	33.53	32.56	0.1455		0.11	N	N	0.76	1.17	0.17	0.35	N	0.64	0.92
56	27.14	37.98	35.97	40.31	-	31.41	36.84	36.13	35.92	35.56	0.148		0.09	1.77	N	N	N	0.25	N	1.16	0.3	0.05
57	26.59	35.96	36.46	36.07	33.84	29.78	35.34	36.42	33.12	35.42	0.135		0.35	0.16	0	0.39	0.36	0.64	0.08	0.59	0.63	0.97
58	26.4	34.29	31.31	32.01	31.73	26.64	32.97	29.91	30.63	30.76	0.225		0.26	0.28	0.01	0.18	0.54	0.21	0.63	0.64	0.06	0.19
59	27.52	35.65	-	34.83	34.38	29.48	36.49	35.63	34.79	34.14	0.0925		0.08	0.05	N	0.18	0.53	0.33	1.12	0.21	2.33	0.32
60	27.25	34.02	-	35.49	34.14	28.64	34.74	36.24	34.2	33.53	0.161		1.08	0.52	N	0.59	1.22	0.65	N	0.44	1.69	0.65
61	27.69	34.72	-	39.72	36.33	31.83	-	-	38.19	-	0.152		0.17	0.93	N	1.58	0.04	0.51	N	N	2.45	N
62	27.36	33.12	31.67	30.29	31.13	26.27	32.76	30.01	29.94	32.2	0.1255		0.59	0.67	0.36	0.23	0.76	0.34	0.37	0.81	0.28	1.63
63	26.61	34.37	-	34.84	33	28.68	37.34	34.54	34.49	32.55	0.139		0.48	0.44	N	1.23	1.8	0.48	2.09	0.64	1.39	0.31
64	27.15	33.85	35.87	31.85	32.57	27.48	34.92	32.29	31.26	31.49	0.169		0.58	0.36	1.75	0.17	0.76	0.39	0.83	0.49	0.07	0.06
65	28.15	33.82	35.75	30.96	31.17	27.27	33.81	31.93	30.08	31.21	0.1055		1.58	0.25	0.88	0.66	0.04	1.62	1.41	1.58	0.32	0.42
66	27.14	33.76	33.94	30.59	31.16	26.43	32.11	32.99	29.99	30.77	0.1285		0.27	0.67	0.08	0.74	0.4	0.61	0.42	0.46	0.05	0.05
67	26.82	33.1	37	34.66	33.34	29.76	35.9	37.05	32.21	33.47	0.1415		0.19	0.08	0	1.02	0.37	1.36	1.51	1.76	0.25	2.09
68	26.95	32.55	36.54	32.35	31.94	28.49	36.7	34.91	31.21	32.13	0.179		0.32	0.08	0.23	1.03	0.53	1.07	1.87	0.65	0.34	1.85
69	26.7	32.82	-	32.71	33.09	28.25	35.32	35.55	31.6	31.66	0.1525		0.67	0.47	N	0.47	0.45	0.74	N	0.4	0.84	0.49
70	27.01	32.41	35.56	30.03	28.28	24.73	31.35	34.06	28.62	30.21	0.207		0.68	0.52	1.65	0.15	0.46	0.24	0.69	0.42	0.38	0.64
71	28.16	35.04	36.4	31.84	31.51	25.77	34.88	34.28	30.09	31.65	0.083		0.29	0	0	0.11	1.14	0.19	0.5	0.72	0.22	0.23
72	28.06	37.35	35.8	32.58	32.18	25.75	33.81	35.53	29.99	33.43	0.105		0.09	0.42	0.19	0.91	0.46	0.13	0.62	0.42	0.21	0.84
73	28.22	39.25	-	40.35	36.7	27.62	36.92	35.4	34.49	35.85	0.1095		1.48	N	N	N	N	0.52	N	N	N	N
74	28.72	35.7	32.3	31.88	30.69	25.34	32.14	31.22	28.43	31.56	0.181		2.89	N	0.52	1.78	0.59	0.24	0.76	0.28	0	0.79
75	29.27	35.95	36.58	33.95	32.97	26.95	38.49	34.5	32.27	31.69	0.09		0.69	N	1.37	1.17	0.06	0.23	3.14	0.6	0.57	0.25
76	28.09	37.21	35.89	31.78	31.75	26.13	35.17	36.38	30.34	31.68	0.1705		0.88	N	0.11	0.98	0.64	0.34	1.36	N	1.21	2.12
77	29.19	34.08	35.46	31.29	31.48	25.57	32.59	31.68	29.96	31.05	0.1225		2.11	0.02	0.52	0.25	0.54	0.45	0.38	0.4	0.09	N
78	27.96	35.03	35.51	30.77	30.6	25.67	31.76	36.94	29.17	31.88	0.3315		1.07	0	0.37	1.25	0.15	0.04	0.01	1.64	0.14	1.53
79	27.44	34.64	-	32.36	31.16	26.48	34.64	31.65	31.65	32.86	0.174		0.2	0.16	N	0.28	0	0.13	1.15	0.38	0.23	1.91
80	27.67	42.83	37.07	34.13	33.13	27.44	35.73	39.26	32.44	33.46	0.119		0.71	0.25	0	0.55	0.24	0.03	0.88	N	0.02	0.89
81	26.56	36.76	-	33.05	31.72	27.28	34.79	37.05	31.97	31.64	0.108		0.13	N	N	0.37	0.4	0.08	1.02	N	0.13	1.06
82	27.12	40.49	-	36.58	35.21	27.88	36.4	37.65	34.04	41.67	0.1165		0.98	N	N	0.42	0.59	0.19	0.06	2.3	0.04	N
83	26.92	36.94	36.65	32.77	32.14	29.16	36.1	37.02	32	32.32	0.1105		0.78	2.85	0	0.3	0.21	1.81	0.28	0	0.59	1.28
84-re	26.61	34.67	36.72	35.87	32.51	26.75	33.08	35.91	33.61	29.31			0.4	0.83	0	2.73	0.24	0.09	0.37	0.01	0.01	0.27
85	26.08	39.68	37.77	34.77	33.75	31.98	37.53	35.73	34.19	33.28	0.0965		0.04	0	0.07	0.49	0.37	0.23	2.93	0.34	0.35	0.57
86-re	27.7	37.74	37.74	34.92	32.9	28	34.91	36.17	33.1	30.92			0.19	1.3	0	1.04	0.02	0.04	0.56	0	0.62	0.21
87	26.82	36.54	-	33.57	32.6	29.43	37.48	35.86	33.41	32.68	0.108		0.67	0	N	0.28	0.84	1.3	1.06	0	0.13	2.08
88	27.05	37.09	36.95	32.26	31.87	29.19	36.3	35.84	32.47	31.29	0.124		0.86	0.87	0	0.55	0.51	1.07	1.25	0.11	0.27	1.4
89	26.83	36.16	-	42.98	36.08	34.12	36.37	-	41.62	36.87	0.1295		0.72	0	N	0	0.44	1.06	0	N	0	0
90	26.1	34.46	-	32.1	31.36	28.49	34.2	36.9	32.09	30.36	0.0905		0.03	0.81	N	0.54	0.21	0.01	1.44	0	0.29	0.47
91	27.49	35.12	36.53	33.05	31.82	29.87	34.19	34.52	32.54	31.99	0.1505		1.03	0.94	N	0.87	0.47	0.11	N	0.3	0.86	0.31
92	26.49	35.58	-	32.34	32	30.1	35.42	36.5	32.67	31.94	0.1155		0.33	0.83	N	0.56	0.66	0.64	1.79	0	0.42	0.28
93	26.48	33.44	36.59	30.73	30.4	28.04	34.74	34.64	31.36	29.86	0.1025		0.21	0.57	0.08	1.05	0.11	0.65	1.62	0.13	0.7	0.99
94	26.51	36.86	-	33.61	31.64	29.66	35.13	38.86	33.31	31.67	0.089		0.16	2.37	N	0.45	0.33	0.33	0	2.65	0.79	0.03
RT neg 3	27.71	40.14	-	39.2	-	34.2	-	-	-	-
95	29.84	34.73	35.18	31.35	31.35	26.49	33.64	36.36	29.11	32.34	0.162		2.09	0.13	0	0.14	0.27	0.21	0.16	0.74	0.04	0.35
96	28.09		-	36.45	-	34.07	39.17	37.75	36.11	-	0.0935		0.12	3.33	N	0.09	N	1.53	0.22	2.94	0.15	N
97	27.87	35.52	-	31.45	31.14	25.86	33.07	35.05	28.87	31.5	0.121		0.16	1.44	N	0.83	0.08	0.62	1.01	0	0.48	1.11
98	28.72	34.22	35.52	30.1	30.2	25.01	32.99	34.07	28.56	31.74	0.126		0.74	0.38	0	0.52	0.43	0.47	1.32	0.23	0.57	0.32
99	28.89	35.82	36.43	33.12	31.92	26.77	33.36	35.41	30.53	31.99	0.154		2.2	0.56	0	1.3	0.68	0.02	0.12	0.4	0.13	0.97
100	28.16	38.47	-	35.51	35.09	28.77	38.08	36.72	32.47	33.64	0.088		0.65	2.95	N	0.25	0.82	0	1.53	0	0.35	1.49
101	28.1	39.52	-	-	33.83	29.94	-	37.19	32.89	42.43	0.1615		1.12	1.5	N	N	0.37	0.21	N	0	0.4	0.13
102	28.42	33.35	36.35	31.19	30.63	26.41	34.99	33.52	29.78	31.27	0.158		0.6	0.49	0.01	0.08	0.66	0.32	0.27	0.1	0.13	0.39
103	27.79	32.68	36.46	31.09	32.22	26.75	34.48	33.44	30.16	31.69	0.144		1.53	0.41	0	0.01	1.25	0.21	0.66	0.42	0.44	0.87
104	27.38	35.36	35.82	32.98	32.27	27.48	34.12	34.8	30.96	31.7	0.105		0.18	1.47	0	0.19	0.36	0.69	2.52	0.25	0.78	1.21
105-re	26.57	35.3	35.26	30.86	29.64	24.78	30.71	36.77	29.8	29.69			0.06	1.02	0.13	0.11	0	0.05	0.13	0.32	0.03	0.17
106	30.5	36.4	-	34.22	32.35	30.58	40.87	36.82	33.43	33.28	0.133		0.01	0	N	1.84	0.43	1.04	0	0	1.29	1.57
107	27.63	37.82	-	34.25	32.98	28.83	34.67	-	33.45	33.4	0.11		0.01	1.6	N	0.59	0.43	0.13	0	N	0.24	0.08
108	28.24	35.45	-	33.84	31.46	26.23	34.59	34.88	31.32	32.72	0.078		0.08	1.58	N	0.66	0.4	0.21	1.14	0.8	0.04	1.19
109	28	33.82	35.83	30.58	29.79	24.55	33.31	34.69	29.24	30.91	0.167		0.23	0.84	2.19	0.36	0.08	0.23	0.78	0.12	0.54	0.16
110	29.34	-	-	-	35.97	31.78	36.34	-	36.69	36.68	0.1965		0.07	N	N	N	0.6	0.82	0	N	0	0
111-re	27.38	36.24	-	34.61	33.42	27.4	35.52	36.42	34.39	30.19			0.08	0.54	N	1.05	0.23	0.3	1.2	0	1.07	0.14
112	28.97	35.93	36.31	32.84	32.94	27.79	34.92	34.55	30.41	34.04	0.1135		1.39	1.11	0.68	0.6	1.17	0.13	0.71	0.16	0.18	0.87
113	28.63	-	-	35.68	33.84	29.2	34.9	-	32.71	35.29	0.161		1.05	N	N	1.29	0.79	0.26	1.3	N	0.81	0.74
114	29.13	35.94	-	34.44	32.4	28.44	33.65	39.42	32	34.51	0.253		2.02	1.05	N	1.88	1	1.2	0	3.56	0.98	3.2
115	30.69	36.73	36.66	32.86	31.54	27.12	41.19	35.98	30.41	34.19	0.1835		0.85	0.14	0	0.87	0.69	0.25	0	1.41	0.42	1.7
116	28.49	34.83	35.39	30.82	30.56	26.04	34.21	34.74	29.23	33.09	0.1295		0.18	1.18	0.18	0.47	0.26	0.31	1.53	0.41	0.13	0.34
117	28.13	37.27	36.84	34.48	32.01	28.41	34.79	36.96	31.53	34.01	0.0985		0.15	0.69	0.18	0.74	0.36	0.91	0.25	0.1	0.95	0.56
118	28.16	36.84	-	33.55	33.47	28.39	35.27	40.17	33.18	33.63	0.132		0.13	0.04	N	0.38	1.65	0.81	1.43	4.65	0.56	1
119	28.29	36.41	-	33.23	31.97	29.16	36.4	36.66	32.13	34.85	0.1535		0.82	0.54	N	0.69	0.02	0.01	0.95	0	0.61	0.67
120	27.84	41.41	-	34.8	32.27	29.08	35.92	36.19	33.74	34.64	0.185		0.69	1.03	N	0.85	0.47	0.91	0.47	1.12	1.11	1.68
121	27.62	33.89	-	31.88	31.13	27.54	41.58	34.12	31.66	32.69	0.122		0.13	0.97	N	1.51	0.03	0.24	0.25	0.83	0.33	0.09
122	28.65	35.33	-	34.79	34.64	29.4	34.26	35.74	33.57	33.37	0.067		0.43	0	N	0.51	0.42	0.59	3.17	1.24	0.24	0.32
123	28.28	35.79	-	31.3	30.6	25.74	34.42	35.77	30.01	31.6	0.1575		0.32	1.07	N	0.78	1.18	0.54	0.13	0.16	0.43	0.11
124	28.36	36.66	36.93	33.64	32.32	28.41	34.39	35.06	31.89	33.35	0.0995		2.4	0.04	0	0.81	1.89	1.41	1.35	0.78	1.24	1.88
125	29.54	35.1	36.51	32.49	31.47	28.54	32.94	36.04	31.49	33.66	0.208		0.71	0	0	0.62	0.12	0.77	0	1.23	0.57	0.78
126	30.02	35.69	36.62	31.39	31.21	26.44	34.38	36.99	29.68	32.84	0.073		0.11	1.22	0.01	1.39	0.73	0.33	0.58	0.19	0.31	0.01
127	28.67	-	36.62	33.11	32.78	27.77	34.75	34.9	31.15	32.9	0.1325		0.2	N	0	0.2	0.3	0.12	0	0.24	0.23	0.29
128	28.3	35.59	35.7	30.6	30.11	25.77	34.66	33.98	27.96	33.37	0.332		0.44	0.59	0.2	0.79	0.47	0.77	1.07	0.33	0.63	0.89
129	28.01	35.28	36.68	30.99	30.01	25.53	34.01	35.99	28.62	35.27	0.086		0.11	0.16	0.04	0.36	0.08	0.01	0.25	1.43	0.24	0.97
130	26.93	34.97	33.89	30.73	30.31	28.23	34.35	30.22	31.65	31.5	0.0815		0.11	1.2	0.12	0.05	0.14	0.01	0.28	0.21	0.24	0.42
131	26.97	35.23	35.15	33.35	31.87	30.49	35.76	31.96	33.86	34.03	0.0975		0.11	0.1	0	0.06	0.46	0.08	0	0.08	0.07	0.4
132	26.67	34.35	37.89	32.51	30.44	29.45	35.35	34.83	31.92	31.1	0.155		0.48	0.53	0	1.01	0.45	0.59	0	0.91	0.1	0.86
133	26.83	35.07	-	32.77	31.38	29.27	35.46	36.81	32.75	31.75	0.1415		0.05	0.58	N	0.35	0.2	0.14	1.38	0.6	0.3	0.33
134	27.14	35.38	36.73	31.01	29.98	28.79	34.15	37.01	30.8	32.26	0.226		0.16	0.8	0	0.61	0.09	1.48	2.49	0	0.8	1.06
135	26.75	34.46	36.65	31.27	30.5	28.4	34.61	35.38	31.61	31.65	0.1385		0.53	0.18	0	0.46	0.27	0.18	1.04	0	0.19	0.4
136	26.56	37.65	35.24	42.35	33.64	31.78	36.41	31.52	36.54	36.09	0.087		0.11	2.6	0	0	0.94	0.15	0	0.01	0.06	1.49
137	26.49	35.86	-	33.34	32.49	30.94	36.12	36.73	34.1	33.69	0.1255		0.3	0	N	0.41	0.85	0.62	1.62	0	1.29	0.01
138	27.31	36.45	36.7	31.69	30.77	29.36	37.23	36.13	32.29	32.68	0.1125		0.05	1.69	0	0.34	0.01	0.01	0	1.1	0.53	0.46
139	26.69	36.22	-	33.73	31.9	30.62	36.05	35.91	33.95	32.83	0.086		0.09	0.74	N	0.88	0.31	0.63	0.38	0.19	0.16	0.25
140	26.85	35.42	35.05	32.68	30.4	29.25	31.44	35.44	32.05	33.34	0.387		1.46	2	0	3.2	1.63	2.96	0	0	3.61	3.05
141	26.26	33.74	35.47	31.61	30.95	28.52	34.32	30.6	32.06	30.13	0.1045		0.1	0.5	1.65	0.3	0.1	0.09	0.79	0.06	0.29	0.18
RT neg 4	25.69	41.18	-	42.35	-	34.6	-	-	-	-			0.17	3.15	N	0	N	0.38	N	N	N	N
142	24.83	31.47	34.87	30.74	31.12	26.54	29.58	34.35	29.6	28.45	0.1025		0.18	0.35	1.5	0.43	0.74	0.3	0.3	0.01	0.4	0.33
143	25.87	42.91	-	34.88	34.9	32.46	34.65	-	33.68	34.97	0.102		0.04	0.63	N	0.75	0.07	0.03	1.15	N	0.01	0.59
144	25.05	33.73	36.16	32.11	31.95	27.19	30.91	34.76	31.42	28.78	0.0995		0.04	0.06	0.35	0.08	0.04	0.14	0.28	0.33	0.47	0.37
145	25.23	35.77	-	34.99	35.69	32.14	35.33	-	35.02	34.07	0.1765		0.06	0.08	N	0	0.88	0.13	0	N	0.73	0.35
146	25.34	33.31	35.8	30.5	31.17	27.06	30.03	35.7	29.41	29.23	0.1385		0.02	0.45	0	0.21	0.11	0.04	0.23	0.42	0.2	0.15
147	25.27	34.91	35.78	33.32	34.19	30.12	33.41	37.25	32.69	32.61	0.0945		0.02	0.73	0	0.52	0.7	0.08	0.02	0.42	0.58	0.28
148	25.85	34.54	35.3	30.97	31.07	26.39	29.75	37.01	29.77	30.39	0.116		1.03	1.58	0.45	1	0.4	0.64	0.05	0	0.06	0.07
149	25.36	35.58	36.23	34.84	34.37	30.86	34.84	36.85	33.16	33.67	0.1555		0.09	0.25	0	0.39	0.38	0.01	0.07	0	0.25	1.09
150	25.4	35.24	36.62	36.38	35.36	31.76	35.22	-	33.78	36.65	0.1205		0.03	0.15	0	0.42	0.01	0.35	0.74	N	0.3	0.23
151	25.26	33.44	37.11	30.01	30.82	27.62	31.46	35.49	29.26	28.63	0.1935		0.24	0.26	0	0.53	0.54	0.19	0.14	0	0.52	0.44
152	25.23	34.63	-	36.02	33.65	31.56	34.3	36.99	33.82	34.03	0.104		0.13	0.04	N	0.23	0	0.01	0	0	0.07	0.98
153	26.4	36.24	36.61	32.75	33.29	25.53	31.35	36.32	29.7	32.26	0.134		0.04	0.64	2.74	0.42	0.53	0.08	0.33	0.71	0.17	0.54
154	26.7	36.9	35.56	36.12	33.91	27.77	33.7	-	31.95	33.05	0.1255		0.08	0	0	1.97	0.59	0.23	0.37	N	0.45	0.13
155	27.3	-	37.22	43.88	35.84	32.04	36.37	38.84	35.72	36.58	0.0875		0.3	N	0	0	0.58	0.33	0	0	0.54	0
156	27.02	36.52	35.79	33.83	34.05	27.13	34.2	37.12	30.19	31.95	0.13		1.02	0.29	0.35	0.19	0.31	0.35	0.26	1.79	0.68	0.04
157	26.06	34.53	34.32	30.22	30.74	23.53	29.96	33.25	28.87	29.61	0.0935		0.28	0.25	0.65	0.28	0.37	0.16	0.16	1.01	0.17	0.19
158	26.77	33.51	31.94	28.82	30.4	22.51	28.77	30.34	27.5	28.35	0.1075		0.04	0.54	0.21	0.08	0.28	0.1	0.04	0.71	0.53	0.28
159	25.61	35.07	33.51	31.59	31.9	25.11	31.16	32.18	30.23	29.98	0.0885		0.34	0.01	0.52	0.18	0.03	0.56	0.66	0.47	0.55	0.06
160	26.62	34.82	33.16	31.18	30.77	23.93	30.45	29.96	29.23	30.32	0.096		0.81	1.25	0.22	0.19	0.1	0.13	0.18	0.12	0.03	0.13
161	25.6	35.71	36.21	30.05	31.86	25.57	30.12	34.42	29.13	30.58	0.063		0.83	0.88	0.57	0.25	0.16	0.04	0.06	0.25	0.71	0.26
162	26	35.14	33.97	28.28	28.9	23.11	28.05	31.36	27.81	28.38	0.0805		0.41	0.09	0.64	0.91	0.36	0.54	0.56	0.28	0.81	0.69
163	25.89	33.77	32.78	29.11	29.18	23	28.44	30.26	27.9	29.36	0.113		0.12	0.11	0.2	0.9	1.22	0.02	0.25	0.17	0.25	0.86
164	25.18	33.47	33.45	28.76	30.39	23.88	28.06	33.74	27.27	30.32	0.095		0.16	0.27	1.04	0.45	0.35	0.47	0.52	1.06	0.4	1.11
165	25.77	33.23	29.5	29.57	30.16	24.5	30.47	28.18	28.56	29.38	0.1155		0.23	0.27	0.55	0.52	0.04	0.1	0.24	0.41	0.13	0.12
166	26.08	34.64	32.99	31.61	31.69	25.82	30.56	31	30.19	31.2	0.1085		0.2	0.77	0.11	0.14	0.52	0.1	0.01	0.38	0.07	0.13
167	26.07	34.76	35.34	34.79	33.88	27.52	33.1	35.08	32.05	32.53	0.0965		0.57	0.19	0.36	0	0.17	0.36	0.17	0.41	0.18	0.01
168	26.51	33.26	32.08	27.14	27.74	22.28	27.05	31.89	27.3	28.64	0.1075		0.38	0.06	0.41	0.11	0.38	0.29	0.14	0.48	0.61	0.33
169	24.78	35.17	33.66	32.02	31.42	27.66	30.89	32.47	31.55	31.43	0.2275		0.1	2.15	0.18	0.25	0.33	0.54	0.23	0.37	0.33	0.05
170	24.97	36.72	36.6	34.99	33.29	30.3	35.27	37.65	33.63	32.38	0.093		0.14	0.13	0	0.78	0.13	0.23	1.52	1.67	0.07	0.15
171	25.18	35.17	36.04	31.03	31.47	28.28	31.41	36.67	30.66	31.77	0.0965		0.13	0	0.93	0.11	0.12	0.1	0.37	0.34	0.06	0.61
172	24.94	35.17	39.72	33.07	32.04	27.64	32.44	38.8	31.79	29.33	0.0885		0.02	0.91	0	0.67	0.57	0.05	0.47	0.26	0	0.08
173	26.36	35.6	31.78	33.58	34.21	26.54	32.72	32.13	31.35	35.27	0.1765		0.06	0.59	0.09	0.24	0.52	0.08	0.32	0.29	0.3	1.67
174	26.86	33.04	31.67	27.78	27.68	22.7	27.76	34.5	25.96	30.57	0.1555		0.14	0.45	0.01	0.15	0.55	0.07	0.41	0.73	0.02	0.44
175	28.3	36.04	35.17	33.43	32.4	25.8	32.53	36.5	29.12	31.22	0.297		0.2	1.19	0.98	0.13	0.57	0.06	0.11	0	0.16	0.33
176	26.36	32.09	32.09	27.45	30	21.82	27.79	31.28	25.71	28.55	0.1185		0.06	0.53	1.41	0.78	1.34	0.52	0.61	0.97	0.85	0.37
177	26.21	33.66	34.37	28.08	29.27	22.75	28.87	33.9	26.88	27.63	0.1045		1.67	1.64	2.31	1.43	1.52	0.51	1.22	1.71	0.77	1.36
178	26.63	33.62	33.3	30	31.3	24.7	31.01	31.63	28.35	28.94	0.1555		0.01	0.36	0.04	0.25	0.18	0.1	0.24	0.06	0.18	0.03
179	26.78	37.92	36.08	33.56	31	25.49	31.62	34.67	30.5	31.78	0.1205		0.08	1.72	0.5	1.18	0.22	0.08	0.1	1.36	0.11	0.81
180	26.13	35.29	34.64	28.45	29.68	22.99	29.07	34.39	26.79	29.91	0.1285		0.65	1.75	0.11	0.15	1.15	0.13	0.08	0.79	0.05	0.88
181	26.51	34.57	39.1	31.04	30.02	24.61	30.33	37.28	29.06	30.13	0.093		0.09	0.85	3.55	0.21	0.79	0.45	0.13	1.26	0.04	0.06
182	26.54	33.47	31.4	28.71	30.05	23.43	28.71	28.38	27.62	29.84	0.1205		0.2	0.55	0.06	0.13	0.12	0.25	0.33	0.01	0.01	0.16
183	26.36	33.8	34.83	30.01	29.88	24.38	29.89	36.74	28.01	29.22	0.0935		0.35	0.53	0.43	0.11	0.99	0.18	0.03	0.89	0.12	0.15
184	25.96	33.87	35.88	30.6	30.93	25.02	30.13	35.62	29.27	30.19	0.1175		0.49	0.08	0.64	0.08	0.33	0.37	0.46	0	0.16	0.94
185	26.36	35.99	-	31.55	32.25	25.74	31.49	36.8	29.97	31.69	0.1435		0.04	1.15	N	0.11	0.19	0.06	0.49	0	0.15	0.17
186	26.22	33.26	36.06	30.58	31.32	24.53	30.54	34.17	28.49	29.64	0.087		0.04	0.79	0.61	0.2	0.16	0.14	0.29	0.12	0.4	0.32
187	26.62	34.45	36.55	31	30.35	24.03	29.97	38.4	28.41	28.83	0.25		0.08	1.81	0	1.04	0.66	0.63	0.62	0	0.51	0.25
188	26.36	33.62	29.05	30.51	31.62	24.29	30.34	28.7	28.94	28.91	0.1355		0.42	0.61	0.01	0.49	0.35	0.3	0.68	0.18	0.25	0.13
RT neg 5	26.97	-	-	-	-	-	-	-	-	-			0.77	N	N	N	N	N	N	N	N	N
189	25.67	34.02	33.21	30.8	31.89	25.25	30.49	29.1	29.71	29.83	0.0755		0.36	0.33	0.17	0.18	1.27	0.37	0.35	0.83	0.87	0.49
190	26.58	35.5	34.72	33.49	31.19	25.3	30.33	34.49	29.94	29.95	0.157		1.14	1.81	1.48	1.85	0.2	0.56	1.04	1.56	0.35	0.11
191	25.63	33.96	33.7	28.02	29.09	23.68	28.27	34.61	26.56	28.07	0.1285		0.28	1.56	0.88	0.41	0.45	0.4	0.5	0.91	0.11	0.52
192	26.31	34.81	35.41	31.22	32.42	25.84	31.75	36.35	30.01	30.72	0.108		0.12	0.5	0.06	0.48	0.25	0.06	0.63	0.74	0.28	0.33
193	26.09	31.29	31.92	26.47	27.16	21.66	26.61	31.86	25.49	27.55	0.14		0.59	1.41	1.27	1.33	0.91	0.71	0.74	0.88	1.09	0.45
194	25.61	32.81	34.39	27.63	27.59	22.6	27.36	36.01	26.54	28.93	0.1035		0.01	0.13	0.74	0.86	0.27	0.35	0.36	0.07	0.47	0.62
195	25.93	35.38	35.85	30.92	31.51	24.86	30.71	36.12	28.79	29.1	0.0955		0.11	1.9	0.62	0.49	0.09	0.01	0.41	1.36	0.48	0.4
196	25.64	34.49	35.51	30.57	30.31	26.98	31.11	35.76	29.46	30.53	0.157		0.18	0.4	1.91	0.56	0.35	0.55	0.35	0.08	0.49	0.23
197	25.79	33.53	36.89	32.02	31.99	24.75	30.65	34.97	30.05	29.29	0.1155		0.53	0.24	0.28	0.31	1.34	0.5	0.26	0	0.23	1.22
198	27.05	31.85	30.79	28.14	28.19	22.41	28.14	30.1	25.56	28.79	0.261		2.43	1.34	0.52	0.54	0.22	0.37	0.08	0.21	0.11	0.04
199	26.36	34.82	33.91	29.49	31.06	23.73	29.57	33.84	27.18	29.7	0.1325		0.21	1.44	0.5	0.3	0.11	0.14	0.19	0.57	0.01	0.45
200	25.6	31.61	29.4	28.11	29	23.42	28.57	28.55	26.97	28.2	0.108		0.09	0.01	0.86	0.49	0.18	0.34	0.54	0.57	0.28	0.16
201	26.73	32.25	30.97	28.41	30.01	22.9	28.59	27.46	26.83	28.08	0.1115		0.06	0.81	0.5	0.64	0.77	0.4	0.52	0.52	0.74	0
202	25.5	31.85	35.69	25.81	27.63	23.18	31.3	35.07	24	27.86	0.8395		0.08	0.78	0.33	0.16	0.4	0.25	0.95	1.29	0.23	0.34
203	25.69	33.87	33.56	29.27	30.31	24.34	29.03	32.01	27.35	29.02	0.101		0.03	0.04	1.1	0.06	0.01	0.2	0.09	0.19	0.09	0.28
204	27.03	34.82	29.33	31.75	31.87	26.74	32.84	31.35	30.45	32.55	0.1355		0	0	0	0	0	0	0	0	0	0
205	25.87	36.68	35.9	30.72	31.32	26.14	30.46	36.98	29.09	30.97	0.1045		0.4	0	0.16	0.01	0.54	0.24	0.21	0	0.66	0.06
206	27.32	33.76	30.74	30.25	30.85	24.83	30.31	30.01	28.34	30.4	0.1		1.65	0.59	0.13	0.62	0.56	0.18	0.23	0.24	0.23	0.22
207	25.84	34.66	33.96	30.02	30.92	26.74	32.07	37.81	28.84	30.55	0.1135		0.37	1.62	0.87	0.57	0.01	0.4	0.84	2.12	0.93	0.11
208	26.11	35.68	35.01	31.93	31.31	28.19	32.9	36.29	30.75	33.6	0.116		0.18	0	0.63	0.25	0.04	0.46	0.35	0.1	0.35	0.74
209	26.63	35.82	34.56	34.9	32.12	28.22	32.32	33.78	31.89	33.76	0.0785		0.01	0	0.04	1.72	0.45	0.57	0.07	0.78	1.29	0.01
210	26.45	35.76	36.94	30.27	31.86	26.67	31.46	35.98	28.93	30.25	0.183		0.25	1.44	0.28	0.25	0.4	0.28	1.17	0.13	0.45	0.21
211	26.29	34.59	33.93	33.14	31.92	28.1	33.88	33.82	30.52	34.65	0.3075		0.65	0	0.32	0.42	0.11	0.28	0.99	0.22	0.4	0.98
212	26.69	33.46	33.85	30.04	31.6	24.83	30.92	31.3	27.92	30.31	0.142		0.58	0.42	1.27	0.75	1.58	0.03	0.59	0.11	0.04	0.06
213	25.83	35.1	34.4	34.82	32.51	25.9	32.41	34.75	30.21	33.25	0.155		0.43	0	0.37	1.68	0.41	0.59	0.52	0.91	0.16	1.5
214	26.27	35.41	33.63	30.12	30.54	25.15	31.5	34.47	27.88	34.25	0.114		0.21	0.8	0.45	0.45	0.02	0.76	1.17	0.41	0.83	2.17
215	26.13	35.67	33.68	31.27	30.32	25.11	30.47	35.7	27.72	32.92	0.1275		0.46	1.32	0.83	2.79	0.7	1.12	0.77	0.35	1.1	1.12
216	26.7	35.28	35.78	32.85	33.96	26.53	32.89	35.91	30.86	31.51	0.1225		0.08	0.05	0	0.23	0.78	0.19	0.03	0	0.2	0.29
217	27.7	36.77	-	-	36.3	34.91	-	38.58	36.25	36.69	0.1575		0.3	0.06	N	N	0.04	0.09	N	0	0.71	0
218	26.51	34.69	30.27	31.53	30.56	25.05	30.12	31.76	28.41	34.21	0.142		0.33	0.18	0.54	0.49	0.48	0.23	0.23	0.04	0.26	1.2
219	26.23	34.12	28.3	30.27	30.16	24.12	30.47	27.4	27.31	30.42	0.163		0.15	1.04	0.27	0.62	0.12	0.42	0.98	0.17	0.59	0.65
220	26.16	35.74	34.61	30.19	30.93	25.31	30.82	34.18	28.61	30.7	0.1655		0.11	0.04	0.18	0.11	0.01	0.35	0.54	0.11	0.47	0.04
221	26.53	35.03	33.68	29.91	29.89	24.98	30.36	32.6	28.32	30.77	0.083		0.99	0.09	1.1	0.08	0.2	0.51	0.52	0.99	0.51	0.26
222	25.84	34.1	32.84	29.81	30.59	23.99	29.5	32.2	27.64	29.66	0.1195		0.21	0.24	0.02	0.14	0.43	0.01	0.18	0.09	0.18	0.04
223	25.98	32.46	33.82	28.32	28.82	23.07	28.86	33.07	27.13	28.53	0.1015		0.11	0.01	0.19	0.37	0.27	0.05	0	0.59	0.06	0.57
224	26.64	33.44	34.4	29.15	30.37	23.83	28.97	35.33	27.85	29.64	0.1415		0.3	0.2	0.16	0.01	0.09	0.06	0.36	0.73	0.05	0.22
225	26.74	33.26	31.54	29.53	30.39	24.12	30.23	28.99	28.48	28.67	0.1145		0.41	0.47	0.08	0.45	0.18	0.44	0.64	0.34	0.06	0.51
226	25.84	33.22	36.29	29.22	29.99	23.69	29.09	33.95	27.73	29.19	0.127		0.62	0.12	1.33	0.01	0.37	0.29	0.22	0.73	0.3	0.6
227	26.43	34.89	28.71	31.06	30.71	25.03	30.66	29.94	28.53	29.9	0.1015		1.05	2.3	1.38	1.64	0.39	1.01	0.6	1.08	0.66	0.2
228	26.39	36.74	32.74	30.95	31.81	26.92	31.96	34.33	29.34	32.94	0.1045		0.45	0	0.01	0.33	0.18	0.34	0.64	0.18	0.72	0.64
229	26.03	34.81	34.95	30.03	30.15	26	31.42	34.6	28.22	31	0.285		0.11	0.25	0.68	0.11	0.21	0.34	0.52	0.06	0.06	0.03
230	26.39	37.06	36.31	32.94	33.2	28.22	32.87	35.98	31.11	31.73	0.132		0.07	0.81	0.53	0.59	0.06	0.45	1.15	0	0.47	0.37
231	26.17	35.3	35.31	30.4	31.19	25.89	30.34	37.36	28.36	31.05	0.1385		0.13	0.59	1.8	0.56	0.53	0.51	0.47	1.85	0.52	0.08
232	26.82	36.47	32.5	32.9	33.28	27.5	33.32	33.04	30.93	32.37	0.125		0.37	0.81	0.21	0.35	1.01	0.1	0.63	0.05	0.13	0.29
233	26.44	34.22	32.8	30.49	30.03	25.97	31.08	33.33	29.07	30.93	0.0995		1.07	0.63	0.25	0.55	0.17	0.21	0.47	0.43	0.42	0.33
234	26.4	32.7	35.85	28.32	28.42	24.06	30.47	35.43	27.83	28.8	0.085		0.19	1.08	0	1.09	0.13	0.64	1.07	0.54	1.24	0.53
235	27.2	34.78	34.05	30.58	29.62	26.13	33.18	33.01	30.2	30.31	0.103		0.45	0.65	0.79	0.01	0.16	0.01	0.47	0.36	0.44	0.66
RT neg 6	27.53	-	-	-	-	34.36	-	-	-	29.28			0.17	N	N	N	N	0.38	N	N	N	0.26
236	27.23	-	33.96	33.28	33.18	25.77	32.28	33.43	29.63	34.23	0.0835		0.17	N	1.09	0.09	0.5	0.3	0.87	0.14	0.48	0.98
237	27.39	33.82	33.89	29.08	30.05	22.73	28.64	33.92	25.98	29.49	0.2325		0.71	0.5	0.62	0.04	0.45	0.18	0.44	0.76	0.1	0.55
238	26.66	32.14	29.79	29.3	30.08	22.09	31.11	26.33	26.24	29.84	0.194		0.08	0.01	0.27	0.62	0.13	0.11	0.04	0.01	0.19	0.44
239	28.21	34.1	33.84	29.11	29.02	23.44	28.29	36	26.83	29.92	0.1885		0.16	0.42	0.2	1.14	0.23	0.49	0.07	0.64	0.22	0.04
240	27.07	33.44	34.91	29.95	30.43	23.87	29.69	34.94	27.72	29.27	0.1165		0.03	0.33	0.41	0.13	0.27	0.04	0.41	0.15	0.1	0.16
241	26.74	33.87	33.41	28.83	29.11	22.76	28.29	-	26.05	30.12	0.141		0.04	0.64	0.54	0.17	0.01	0.02	0.05	N	0.07	0.33
242	27.65	35.73	36.47	32.39	33.06	26.51	32.3	36.25	28.99	31.13	0.1125		1.64	0	1.03	0.1	0.55	0.16	0.21	0.47	0.42	0.21
243	26.42	35.18	30.42	29.7	31.04	23.72	29.18	31.6	27.98	30.09	0.203		0.18	0.04	0.03	0.16	0.36	0.13	0	0.06	0.14	0.37
244	26.43	33.32	32.98	29.45	30.1	22.94	28.49	31.63	27.34	27.92	0.141		0.11	0.3	0.44	0.06	0.12	0.23	0.71	0.11	0.49	0.22
245	26.32	33.93	34.63	30.74	31.96	25.61	30.7	35.15	28.71	29.87	0.1095		0.63	0.06	0.12	0.19	0.3	0.02	0.12	0.14	0.12	0.49
246	26.4	34.61	32.47	30.93	31.29	24.42	30.04	34.53	28.44	30.36	0.1715		0.01	1.38	0.44	0.08	0.13	0.09	0.15	0.13	0.17	0.8
247	26.94	33.37	33.6	31.69	31.72	25.31	30.35	34.34	29.34	31.15	0.1515		0.43	0.6	0.57	0.93	0.21	0.63	0.14	1.05	0.11	0.08
248	26.14	35.1	36.34	31.76	31.75	26	31.12	35.93	30.21	31.52	0.141		0.44	0.06	0.3	0.5	0.21	0.33	0.18	0.01	0.05	0.01
249	26.21	38.68	36.63	33.25	33.33	28.39	33.08	-	31.02	33.07	0.1365		0.06	0.69	0	0.57	1.51	0.28	0.16	N	0.28	0.54
250	26.23	33.63	36.79	30.52	31.12	25.3	30.71	36.53	28.95	30.01	0.141		0.52	0.11	0	0.27	0.09	0.03	0	0.66	0.21	0.27
251	26.62	39.25	33.41	36.4	36.32	29.55	34.05	33.12	33.17	34.53	0.092		0.22	2.23	0.71	0.04	0.13	0.3	0.37	0.28	0.47	0.26
252	26.25	34.16	34.59	30.43	30.98	25.58	30.5	33.53	28.49	29.76	0.1105		0.01	0.49	0.71	0.05	0.64	0.02	0.07	0.19	0.23	0.3
253	26.36	35.98	35.78	33.29	33.07	28.19	32.04	36.96	30.11	33.39	0.1855		0.1	1.28	1.57	0.66	0.35	0.23	0.25	0.07	0.13	1.21
254	26.88	38.59	37.03	34.07	34.27	29.11	34.78	37.23	32.33	34.06	0.1515		0.71	2.63	0	0.28	1.45	0.54	1.94	0	0.18	1.38
255	26.59	33.83	33.73	28.69	30.25	24.67	29.27	33.89	27.55	29.91	0.1055		0.42	0.71	0.18	0.09	0.63	0.07	0.17	0.4	0.13	0.49
256	26.44	36.62	33.93	34.81	32.58	27.36	32.41	37.33	31.09	33.03	0.1325		0.01	0.21	0.3	1.87	0.54	0.11	0.35	0.64	0.03	0.52
257	26.1	34.14	36.67	30.22	31.61	25.68	32.95	38.05	29.03	30.03	0.154		0.08	0.26	0	0.19	0.89	0.11	1.41	1.49	0.23	0.12
258	26.81	34.05	35.15	28.19	30.53	22.79	29.47	33.59	27.12	28.63	0.112		0.29	2.32	0.56	0.06	0.09	0.62	1.54	0.3	0.66	0.29
259	26.73	32.29	30.25	29.08	30.15	22.01	28.62	27.34	26.72	30.04	0.1775		0.35	0.23	0.09	0.29	0.11	0.01	0.21	0.13	0	0.26
260	26.42	32.11	30.3	27.25	27.8	21.92	27.22	28.91	25.25	28.79	0.1325		1.46	1.13	0.09	0.97	1.07	0.25	0.61	0.17	0.29	1.38
261	27.48	36.16	35.88	30.38	30.47	24.51	30.54	36.77	28.37	30.49	0.1015		0.15	0.52	0.97	0.11	0.48	0.05	0.11	0	0.62	0.35
262	27.47	34.39	34.09	31.67	32.77	24.95	31.64	34.9	29.44	31.76	0.1245		0.09	0.39	0.01	0.09	1.18	0.07	0.26	1.74	0.31	0.11
263	26.47	34.26	33.13	30.81	31.47	23.91	30.1	32.63	28.72	30.42	0.106		0.04	0.86	0.1	0.15	0.34	0.21	0.13	0.41	0.17	0.08
264	27.01	32.41	28.38	28.72	29.55	23.32	29.64	27.64	26.95	30.46	0.229		0.11	0.12	0.29	0.32	0.25	0.21	0.49	0.21	0.27	0.39
265	26.33	36.51	36.38	34.72	33.08	28.59	34.18	-	32.41	33.51	0.0965		0.28	0.18	0.44	0.06	0.38	0.42	0.08	N	0.2	0.57
266	27.13	-	37.69	35.34	34.17	28.97	35.22	38.89	33.94	35.99	0.1445		0.34	N	0	0	1.2	0.49	1.5	0	1.2	1.09
267	26.42	36.29	35.72	33.66	33.13	26.51	32.59	34.74	31.38	32.43	0.097		0.06	0.64	0.01	0.01	0.51	0.01	0.47	0.62	0.12	0.85
268	26.75	33.22	31.2	28	28.92	23.61	29.31	29.78	27.7	29.16	0.111		0.31	0.66	0.43	0.78	0.11	0.22	0.32	0.05	0.52	0.32
269	26.26	39.45	-	-	-	35.41	-	-	-	-	0.1275		0.57	0	N	N	N	1.29	N	N	N	N
270	25.94	33.49	34.53	28.84	29.88	23.58	29.36	36.61	27.81	28.98	0.099		0.2	0.14	0.13	0.31	0.62	0.25	0.16	1.54	0.22	0.58
271	26.06	32.6	32.6	29.83	30.11	23.61	29.18	31.62	28.22	28.8	0.171		0.8	0.85	0.54	1.24	1.12	0.8	1	1.03	0.86	1.27
272	28.04	33.83	32.32	29.09	29.21	24.37	30.12	30.25	27.99	29.46	0.1295		1.42	0.09	0.15	0.4	0.12	0.37	0.88	0.48	0.52	0.49
273	26.99	-	-	-	35.67	31.82	-	-	37.26	-	0.173		0.95	N	N	N	0.98	0.67	N	N	2.23	N
50	26.5	36.38	35.47	34.9	34.35	26.92	33.52	35.77	31.54	30.19			0.14	0.23	0	0.4	0.83	0.14	0.85	0.46	0.42	1.07
84	26.61	34.67	36.72	35.87	32.51	26.75	33.08	35.91	33.61	29.31			0.4	0.83	0	2.73	0.24	0.09	0.37	0.01	0.01	0.27
86	27.7	37.74	37.74	34.92	32.9	28	34.91	36.17	33.1	30.92			0.19	1.3	0	1.04	0.02	0.04	0.56	0	0.62	0.21
105	26.57	35.3	35.26	30.86	29.64	24.78	30.71	36.77	29.8	29.69			0.06	1.02	0.13	0.11	0	0.05	0.13	0.32	0.03	0.17
111	27.38	36.24	-	34.61	33.42	27.4	35.52	36.42	34.39	30.19			0.08	0.54	N	1.05	0.23	0.3	1.2	0	1.07	0.14
Middel	26.9771	35.1079	34.7843	32.5449	31.985	27.0293	32.8806	34.5011	30.757	31.8278
Geomiddel	26.9579	35.0586	34.7087	32.4001	31.9232	26.8844	32.7597	34.3949	30.6358	31.7445
