# Supplementary material for: Circulating miR-141 and miR-375 are associated with treatment outcome in metastatic castration resistant prostate cancer
Source: Sci Rep. 2020 Jan 14;10:227. doi: 10.1038/s41598-019-57101-7 (PMC6959345; doi:10.1038/s41598-019-57101-7)
Supplement: Supplementary file 7 — Supplementary information 5b [file 41598_2019_57101_MOESM7_ESM.xlsx]

## Sheet: Ark1
		Circulating miR-141 and miR-375 are associated with treatment outcome in metastatic castration resistant prostate cancer A. H. Zedan, P. J. S. Osther, J. Assenholt, J. S. Madsen, T. F. Hansen
ID	miR-93 baseline	miR-93 Second	miR-125b baseline	miR-125 Second	miR-141 baseline	miR-141 Second	miR-221 baseline	miR-221 Second	miR-375 baseline	miR-375 Second	miR-93 RP	miR-125b RP	miR-141 RP	miR-221 RP	miR-375 RP
AB002	Undetected	0.854925	Undetected	-0.863956	Undetected	-0.996409	Undetected	0.237814	Undetected	-1.31851	0.161051	-0.979853	-1.9281	-0.660761	-1.47655
AB003	0.797729	0.794719	0.665276	-1.07769	-0.237814	-0.972327	0.80375	0.273937	-0.288989	-1.13789		-0.788699
AB004	0.477133	0.683338	0.404885	-0.349195	0.0316081	-0.719462	0.465091	0.358226	-0.0617111	-0.361236	0.95577	1.65115	1.1996	0.976842	Undetected
AB005	0.781173	0.493689	-0.988884	-0.617111	-0.976842	-1.42688	0.109876	-0.361236	-0.636678	-1.35765	0.0556905	-0.904595	0.317587	-0.823317	0.95276
AB007	0.314576	0.608081	-0.720967	-0.463586	-0.615606	0.156536	-0.380803	0.090309	-0.510246	0.7014		-1.04006
AB009	0.916636	0.580988	-0.862451	-0.860946	-0.880513	-1.37872	-0.010536	-0.0662266	-0.85342	-1.53826	Undetected	Undetected	Undetected	Undetected	Undetected
AB011	0.681833	0.942224	-0.814286	-0.376287	-1.30195	-1.38775	0.040639	-0.343174	-0.925667	-1.05059
AB012	1.10177	-0.219752	0.921152	0.662266	Undetected	0.171587	-1.1981	-0.243834	0.310061	Undetected		-0.547875
AB015	0.44703	1.75802	-0.54938	1.64362	-1.314	Undetected	-0.136969	1.40581	-0.44703	1.80618		-0.0993399
AB016	0.0587008	0.895564	0.0225772	-0.413916	Undetected	Undetected	-0.733008	-0.260391	-1.31099	Undetected	0.284473		-1.69931	-0.940719	-1.35614
AB018	1.50967	0.367257	1.07016	-1.26433	Undetected	-0.644204	Undetected	-0.725482	0.576472	-0.370267	-0.507236	-1.62707	Undetected	-0.477133	Undetected
AB020	0.567442	-0.40037	-1.37721	-1.07468	-1.51268	-0.875997	-0.359731	-1.03855	-1.76253	-0.40037
AB022	-0.123422	0.245339	-0.951255	-1.04006	-1.03253	-1.09424	-0.556905	-0.54938	0.0933193	-0.200185	0.358226	-2.76948	-1.03554	-0.632163	-1.6948
AB023	0.0617111	0.270927	-0.75709	-0.683338	Undetected	-1.15596	-0.305545	-0.19868	Undetected	-0.767626	-0.153525		-1.05662	0.030103	-1.17402
AB024	0.385318	Undetected	0.138474	0.40338	Undetected	Undetected	0.0632163	0.267917	-0.126433	0.370267	0.147505	-0.710431	Undetected	-0.0090309	Undetected
AB025	0.311566	0.540349	-0.410906	-0.284473	-0.377793	-2.64455	-0.428968	-0.124927	-0.194164	-0.377793	0.285978	-0.493689	-1.10177	-0.815791	-0.0240824
AB026	0.364246	0.275442	-0.749565	-0.690864	0.310061	0.323607	0.0090309	-0.45606	0.583998	0.865461	0.231793	-0.725482	-0.288989	-0.617111	0.210721
AB029	0.135463	-0.00150515	-0.39736	-0.790204	-0.0150515	-1.78962	-0.668287	-0.45606	0.427463	-1.4615	0.266412	-0.868472	-0.922657	-0.371772	-0.636678
AB031	0.273937	0.2047	-0.466596	-0.755585	Undetected	-0.737523	0.511751	-0.0060206	Undetected	-0.80074	-0.206206	-1.27486	Undetected	-0.75408	-1.87692
AB032	0.55239	-0.0496699	-0.302535	0.994904	-0.45305	Undetected	-0.115897	Undetected	-0.441009	Undetected	Undetected		Undetected	Undetected	Undetected
AB033	0.185133	-0.171587	0.239319	-0.135463	Undetected	Undetected	0.0225772	-1.02952	-0.428968	-0.186639
AB035	0.296515	0.538844	-0.829338	0.270927	-1.41033	-0.90309	-0.826327	-0.571957	-0.260391	-0.918141	0.434988		-0.489174	-0.070742	-0.675812
AB036	0.281463	0.391339	-0.121917	0.0240824	-1.32303	Undetected	-1.37119	-0.728493	-0.832348	-0.797729
AB038	0.477133	0.358226	-1.01297	-0.749565	-1.42237	-0.939214	-0.964801	-1.51418	-0.784183	-0.313071
AB039	0.719462	0.428968	-1.49612	-1.63911	-1.02952	-1.24175	-0.430473	-1.02501	-0.948244	-1.38925	0.922657		-0.164061	0.395854	Undetected
AB040	1.21466	0.428968	-0.218247	-0.811276	Undetected	-1.2267	0.483153	-0.362741	0.940719	-0.0888038	0.558411	-1.38323	Undetected	-0.15202	-0.528308
AB041	0.859441	0.45606	-1.32905	-1.30798	-0.305545	-1.45247	-0.257381	-0.323607	0.0195669	-1.88294	0.720967	-1.57589	-1.60901	-1.29593	-1.09123
AB042	0.136969	-0.0978347	-1.35012	-1.04006	-1.26282	Undetected	-1.09725	-1.32303	-1.3742	-0.835358
AB043	0.174597	0.243834	-0.144494	-1.15294	-0.761606	-1.15294	0.334143	-0.30103	-0.517772	-0.680328	-0.112886		Undetected	-0.45305	-0.723977
AB044	0.0210721	-0.121917	-1.63158	-1.51268	-1.05662	-1.47053	-0.984368	-1.27486	-0.442514	-1.13639	0.320597		-0.609586	0.103855	-1.0521
AB046	-0.108371	0.851915	-0.821812	-0.954265	Undetected	Undetected	-0.743544	-0.836863	-1.55633	-0.427463
AB047	-0.0316081	0.674307	-0.808266	-1.01748	-1.23272	-1.15294	-0.528308	-0.689359	-0.627648	-1.50816	0.34769		-2.0154	-0.314576	-1.52773
AB048	-0.239319	0.478638	-0.865461	-1.22519	-1.81371	-1.61653	-1.2568	-0.854925	-1.2267	-1.18004
AB049	Undetected	Undetected	Undetected	Undetected	Undetected	Undetected	Undetected	Undetected	Undetected	Undetected
AB050	0.729998	-0.0436493	-1.27185	-0.937708	Undetected	Undetected	-0.534328	-2.28331	-1.13037	-1.06414	0.364246		Undetected	0.0722472	Undetected
AB051	0.340164	0.45004	-0.734513	-0.308556	-1.6376	-1.44645	-1.2282	-0.85041	-0.785688	-0.537339
AB052	0.501215	-0.0617111	-0.823317	-2.37061	-0.961791	Undetected	-0.45004	-0.717957	-0.65474	-0.799235	-0.356721		Undetected	-0.964801	-1.14843
AB053	0.135463	0.40037	-1.5202	-0.842884	-1.50816	Undetected	-0.138474	-0.583998	-1.96272	-0.671297	0.437999	-0.185133	0.829338	0.477133	1.94917
AB055	0.439504	-0.0466596	-1.24626	-0.717957	-1.41484	Undetected	-1.05963	-3.03288	-1.21917	-0.787193	0.376287		-1.28841	0.382308	-1.80317
AB057	0.746554	0.141484	-0.915131	-1.14692	-1.02952	Undetected	-0.611091	-1.14391	-0.49971	-1.22218
AB058	0.0993399	0.282968	-1.00243	-1.45699	Undetected	Undetected	-0.529813	-1.04457	-2.00486	-1.45096
AB059	0.328123	0.540349	-1.10779	Undetected	-1.18907	-1.10629	-0.424452	-0.543359	-0.626142	-0.588514
AB060	0.487669	0.565936	-1.32152	-1.43892	-1.60148	-1.86037	-0.927172	-1.05662	-1.71286	-1.65265
AB061	-0.340164	-0.376287	-1.33958	-0.788699	-1.01447	-0.764616	-1.15294	-0.948244	0.090309	0.195669		-0.740534
DB002	0.635173	0.484658	-1.17402	-1.21917	-0.7014	-1.15596	0.252865	0.156536	-0.219752	-0.833853	0.0421442	-1.75199	-1.39678	0.117402	-1.33958
DB003	0.374782	0.525297	-1.39226	-1.15746	-1.09424	-0.657751	0.212226	0.158041	-0.335648	0.305545	0.0511751	-1.03855	-0.583998	0.249855	-0.225772
DB004	0.392844	0.45606	-1.01297	-1.00092	0.109876	-0.531318	-0.182123	0.176103	0.507236	-0.130948	0.234803	-1.97175	-1.61954	0.162556	-0.833853
DB005	0.54938	0.693874	-1.4314	-1.17251	-1.58191	-1.16649	0.25136	0.45606	-1.04307	-1.25379	0.907605	-1.01297	-1.01297	0.281463	-0.769132
DB008	0.535833	0.153525	-1.69781	-0.776657	-1.14391	-0.740534	0.19868	-0.340164	-0.719462	-1.05662	0.681833	-1.13639	-1.76855	0.212226	-2.32546
DB009	0.687854	0.230288	-0.127938	-0.787193	-0.302535	-2.15688	0.371772	0.0346184	-0.224267	-1.87993	0.740534	-0.695379	-1.53826	0.123422	-0.969317
DB011	0.722472	0.588514	-0.951255	-0.459071	-0.716451	-1.47053	0.60507	0.407896	-0.647214	-0.892554
DB012	0.439504	0.766121	-0.90008	-0.513256	-0.40338	0.636678	0.328123	0.35371	0.195669	0.531318	0.639689	-0.769132	0.606575	0.218247	0.711936
DB013	0.177608	0.684843	-1.18004	-1.87391	-1.44193	-1.67824	-0.0481648	-0.00150515	-1.63158	-1.60298	0.872987	-0.794719	-0.912121	-0.030103	-0.144494
DB014	1.14241	0.442514	-0.940719	-1.21616	-0.678823	-2.57983	0.115897	0.060206	-1.07919	-2.03195	1.04006	-0.431978	-0.221257	0.377793	-0.326618
DB015	0.532823	0.398865	-1.59847	-1.34711	-1.18606	-1.53676	-0.0090309	0.0617111	-2.03797	-1.5187	0.295009	-1.21917	-1.52622	-0.20169	-1.60148
DB016	0.692369	0.580988	-0.894059	-1.23121	-0.797729	Undetected	-0.108371	0.123422	-0.295009	-1.47505	0.931688	-1.36818	-1.09424	0.212226	-1.07317
DB017	0.540349	0.582493	-1.50063	-1.16047	-1.71437	-1.47053	-0.0587008	0.0165566	-1.57288	-2.0455	0.490679	-1.26132	-1.05059	-0.481648	-2.20956
DB018	0.529813	0.492184	-1.23121	-0.805255	-0.608081	-0.561421	0.20169	0.257381	0.30103	0.675812	0.716451	-0.915131	-0.529813	0.186639	0.526802
DB020	0.45004	0.322102	-0.934698	-1.56536	-1.53977	-2.04098	0.191154	0.0752575	-1.4615	-2.52865	0.580988	-1.70383	-1.46903	0.168577	-1.79414
DB021	0.544864	0.729998	-0.90008	-1.25379	-1.0807	-1.39527	0.0210721	0.15202	-1.36367	-1.47655	0.766121	-0.564431	-0.714946	0.15503	-0.75408
DB022	0.600555	0.818802	-1.62707	-1.54428	-1.5488	-2.70024	0.0857935	-1.37872	-1.82274	-2.5136	0.587008	-1.55934	-1.21917	-0.0782678	-1.08973
DB023	0.477133	0.60507	-0.919647	-0.620122	-0.25437	-0.421442	-0.00451545	-0.40639	0.00150515	-0.388329	0.642699	-1.41334	-1.76855	-0.118907	-1.47956
DB024	0.784183	0.734513	-1.1093	-1.2282	-0.790204	-1.13488	0.00752575	0.228783	-0.582493	-0.668287
DB025	0.409401	0.261896	-0.9061	-1.22218	0.746554	-1.02049	-0.310061	-0.385318	0.138474	-1.40581	0.737523	-1.52923	-0.993399	-0.352205	-1.24626
DB026	0.665276	0.487669	-0.966306	-0.695379	-0.0571957	-0.316081	0.0722472	0.358226	0.162556	-0.0812781	0.793214	-1.09725	0.233298	0.278453	-0.215236
DB028	0.925667	Undetected	-1.46752	Undetected	-0.868472	Undetected	0.0978347	Undetected	-1.47655	Undetected	0.433483	-1.17101	-1.58041	-0.0872987	-1.35463
DB029	0.874492	0.475627	-1.17552	-1.54428	0.576472	-1.13789	-0.0767626	-0.138474	0.847399	-0.812781	0.445524	-0.993399	-0.475627	-0.0812781	0.291999
DB030	0.770637	0.574967	-1.17402	-1.10779	-0.794719	-1.39678	0.210721	0.237814	-0.60206	-1.67674	0.564431	-1.08822	-2.01239	0.15503	-1.30798
DB034	0.562926	0.162556	-1.42086	-1.30346	-1.46301	-2.2517	-0.40037	-0.632163	-1.35765	-2.12527	1.08371	Undetected	-0.219752	0.285978	-0.060206
DB035	0.708926	0.614101	-1.20563	-1.61352	0.65474	-0.409401	0.0677317	-0.174597	0.284473	-0.888038	0.650225	-1.01748	0.177608	-0.0692369	0.0150515
DB037	0.590019	0.733008	-1.20111	-1.35614	-0.975337	-1.35915	0.060206	0.136969	-0.875997	-1.97626	1.07919	-1.28088	-1.30195	0.278453	-1.31099
DB039	0.358226	-0.030103	-1.19208	-1.40882	-0.764616	-1.18907	-0.246845	-0.927172	-0.924162	-0.875997	1.03855	-0.737523	-0.030103	-0.427463	1.01146
DB044	0.672802	0.879008	-1.51569	-1.47505	-1.43742	-1.33657	0.233298	0.2047	-2.08764	Undetected	0.618617	-1.72641	-1.64212	-0.0346184	-1.91004
DB045	0.743544	0.562926	-0.978347	-0.845894	-1.42086	-1.79715	0.150515	0.0331133	-1.42989	-1.71888	0.674307	-1.41183	-1.74296	-0.0331133	-1.27336
DB047	0.719462	0.80375	-1.44795	-1.0536	-0.0150515	-0.409401	0.358226	0.322102	-0.370267	-1.02952
DB052	1.12435	0.794719	-0.904595	-0.776657	-1.12736	-0.987378	0.127938	0.195669	-1.06113	-1.14391	0.448535	-0.785688	-0.746554	-0.0842884	Undetected
DB055	0.733008	0.465091	-1.06715	-1.00695	-0.964801	-1.38022	0.386824	0.191154	-0.558411	-1.2568	0.871482	-0.805255	-0.191154	0.299525	0.684843
DB057	0.711936	0.683338	-0.501215	-1.62255	-0.570452	-1.00544	0.407896	0.0632163	-0.793214	Undetected	0.836863	-0.653235	-0.562926	0.174597	-0.80676
DB063	0.960286	0.666781	-0.869977	-1.04006	0.888038	-1.1695	0.695379	0.0617111	0.975337	-0.85041	0.784183	-0.880513	-0.070742	0.386824	-1.09424
DB068	0.924162	0.577978	-0.842884	-1.31249	-0.782678	-1.28239	0.343174	0.060206	-1.13789	-1.33055	0.684843	-1.38022	-0.835358	0.0918141	-0.416927
DB070	0.553895	0.567442	-1.33055	-0.970822	-0.860946	-1.73243	-0.183628	-0.612596	-0.921152	-2.14785	0.466596	-1.24325	-1.55633	0	-2.18247
DB085	0.728493	0.606575	-0.939214	-0.871482	-0.59905	-0.699895	0.313071	0.242329	-0.448535	-0.404885	0.526802	-0.791709	-0.791709	0.237814	-0.496699
DB087	0.657751	0.228783	-0.985873	-1.4329	0.227278	-0.824822	-0.15202	-0.255875	0.45004	-0.39736	0.349195	-1.40882	-0.954265	-0.291999	-0.331133
DB088	0.245339	Undetected	Undetected	Undetected	-0.883523	Undetected	-0.139979	Undetected	-1.24476	Undetected	Undetected	Undetected	Undetected	Undetected	Undetected
